# Supplementary material for: Evolution for enhanced extracellular electron transfer in Geobacter sulfurreducens over seventeen years of continuous current generation
Source: Front Microbiol. 2026 May 8;17:1771963. doi: 10.3389/fmicb.2026.1771963 (PMC13194489; doi:10.3389/fmicb.2026.1771963)
Supplement: Supplementary file 1 [file Supplementary_file_1.zip]

Archive with 9 entries (9 files):
- Supplementary Figure 3.PPTX
- Supplementary Figure 4.PPTX
- Supplementary Figure 5.PPTX
- Supplementary Figure 6.PPTX
- Supplementary Table 3.DOCX
- Supplementary Table 2.XLSX
- Supplementary Figure 1.JPEG
- Supplementary Table 1.PDF
- Supplementary Figure 2.PPTX
