# Supplementary material for: Evolution for enhanced extracellular electron transfer in Geobacter sulfurreducens over seventeen years of continuous current generation
Source: Front Microbiol. 2026 May 8;17:1771963. doi: 10.3389/fmicb.2026.1771963 (PMC13194489; doi:10.3389/fmicb.2026.1771963)
Supplement: Supplementary file 1 [file Supplementary_file_1.zip › Supplementary Table 2.XLSX]

## Sheet: KN400vsPCA
Supplementry Table S2. SNPs detected in the KN400 genome afer comparison to PCA with snippy.
POS	TYPE	REF	ALT	EVIDENCE	FTYPE	STRAND	NT_POS	AA_POS	EFFECT	LOCUS_TAG	GENE	PRODUCT
1200	snp	C	T	T:139 C:0	CDS	+	1171/1338	391/445	synonymous_variant c.1171C>T p.Leu391Leu	GS_RS00005	dnaA	chromosomal replication initiator protein DnaA
1845	snp	G	A	A:152 G:0	CDS	+	252/1119	84/372	synonymous_variant c.252G>A p.Glu84Glu	GS_RS00010	dnaN	DNA polymerase III subunit beta
5625	snp	G	A	A:138 G:0	CDS	+	1725/2388	575/795	synonymous_variant c.1725G>A p.Glu575Glu	GS_RS00020	gyrB	DNA topoisomerase (ATP-hydrolyzing) subunit B
10348	snp	G	A	A:109 G:0	CDS	+	1289/1569	430/522	missense_variant c.1289G>A p.Ser430Asn	GS_RS00030		HEAT repeat domain-containing protein
11044	snp	A	C	C:108 A:0	CDS	+	372/1008	124/335	synonymous_variant c.372A>C p.Val124Val	GS_RS00035		NAD(P)H-dependent glycerol-3-phosphate dehydrogenase
11952	snp	A	G	G:140 A:0	CDS	+	175/2289	59/762	missense_variant c.175A>G p.Asn59Asp	GS_RS00040		ATP-binding protein
13943	snp	G	C	C:97 G:0	CDS	+	2166/2289	722/762	synonymous_variant c.2166G>C p.Gly722Gly	GS_RS00040		ATP-binding protein
15457	snp	G	T	T:134 G:0	CDS	+	1395/1551	465/516	synonymous_variant c.1395G>T p.Gly465Gly	GS_RS00045		ATP-binding response regulator
16512	snp	A	G	G:147 A:0	CDS	+	895/1500	299/499	missense_variant c.895A>G p.Thr299Ala	GS_RS00050		sensor histidine kinase
18861	snp	C	T	T:130 C:0	CDS	+	1748/2184	583/727	missense_variant c.1748C>T p.Thr583Met	GS_RS00055		hybrid sensor histidine kinase/response regulator
20309	snp	G	C	C:105 G:0	CDS	-	1396/1410	466/469	missense_variant c.1396C>G p.Leu466Val	GS_RS00065	hemG	protoporphyrinogen oxidase
21821	snp	T	C	C:156 T:0	CDS	-	354/429	118/142	synonymous_variant c.354A>G p.Arg118Arg	GS_RS00070		MarR family winged helix-turn-helix transcriptional regulator
21850	snp	T	C	C:151 T:0	CDS	-	325/429	109/142	missense_variant c.325A>G p.Ile109Val	GS_RS00070		MarR family winged helix-turn-helix transcriptional regulator
23257	complex	CC	AA	AA:68 CC:0
23283	complex	GG	TT	TT:59 GG:1
24370	snp	T	C	C:104 T:0	CDS	-	925/942	309/313	missense_variant c.925A>G p.Thr309Ala	GS_RS00085		peptidylprolyl isomerase
45849	snp	C	T	T:122 C:0	CDS	-	397/540	133/179	missense_variant c.397G>A p.Glu133Lys	GS_RS00180	thpR	RNA 2',3'-cyclic phosphodiesterase
45904	snp	C	T	T:93 C:0	CDS	-	342/540	114/179	synonymous_variant c.342G>A p.Glu114Glu	GS_RS00180	thpR	RNA 2',3'-cyclic phosphodiesterase
46021	snp	A	G	G:134 A:0	CDS	-	225/540	75/179	synonymous_variant c.225T>C p.Cys75Cys	GS_RS00180	thpR	RNA 2',3'-cyclic phosphodiesterase
81995	snp	G	T	T:157 G:0
90032	snp	T	C	C:110 T:0	CDS	+	147/600	49/199	synonymous_variant c.147T>C p.Tyr49Tyr	GS_RS00400		hypothetical protein
93014	del	CCCAGGCACG	C	C:42 CCCAGGCACG:0	CDS	+	1116/1416	372/471	disruptive_inframe_deletion c.1116_1124delACGCCAGGC p.Arg373_Ala375del	GS_RS00420		DegQ family serine endoprotease
93904	snp	G	A	A:119 G:0	CDS	+	192/969	64/322	synonymous_variant c.192G>A p.Arg64Arg	GS_RS00430		RluA family pseudouridine synthase
98879	snp	G	A	A:76 G:0	CDS	-	133/1005	45/334	synonymous_variant c.133C>T p.Leu45Leu	GS_RS00455		4Fe-4S dicluster domain-containing protein
100037	snp	G	A	A:140 G:0	CDS	-	482/501	161/166	missense_variant c.482C>T p.Ala161Val	GS_RS00465		hydrogenase iron-sulfur subunit
110469	snp	T	C	C:124 T:0	CDS	+	717/3588	239/1195	synonymous_variant c.717T>C p.Cys239Cys	GS_RS00515	nifJ	pyruvate:ferredoxin (flavodoxin) oxidoreductase
111111	snp	C	T	T:152 C:0	CDS	+	1359/3588	453/1195	synonymous_variant c.1359C>T p.Asp453Asp	GS_RS00515	nifJ	pyruvate:ferredoxin (flavodoxin) oxidoreductase
112603	snp	C	T	T:124 C:0	CDS	+	2851/3588	951/1195	synonymous_variant c.2851C>T p.Leu951Leu	GS_RS00515	nifJ	pyruvate:ferredoxin (flavodoxin) oxidoreductase
112854	snp	C	T	T:101 C:0	CDS	+	3102/3588	1034/1195	synonymous_variant c.3102C>T p.Phe1034Phe	GS_RS00515	nifJ	pyruvate:ferredoxin (flavodoxin) oxidoreductase
114161	snp	A	C	C:147 A:0	CDS	+	45/588	15/195	synonymous_variant c.45A>C p.Ile15Ile	GS_RS00525		GTP-binding protein
115571	snp	C	T	T:110 C:0	CDS	+	717/1779	239/592	synonymous_variant c.717C>T p.Ser239Ser	GS_RS00530		ABC transporter ATP-binding protein
115595	snp	C	T	T:132 C:0	CDS	+	741/1779	247/592	synonymous_variant c.741C>T p.Asp247Asp	GS_RS00530		ABC transporter ATP-binding protein
116297	snp	C	T	T:108 C:0	CDS	+	1443/1779	481/592	synonymous_variant c.1443C>T p.Asp481Asp	GS_RS00530		ABC transporter ATP-binding protein
116780	snp	T	C	C:108 T:0	CDS	+	117/1911	39/636	synonymous_variant c.117T>C p.Ile39Ile	GS_RS00535	selB	selenocysteine-specific translation elongation factor
117254	snp	C	T	T:110 C:0	CDS	+	591/1911	197/636	synonymous_variant c.591C>T p.Val197Val	GS_RS00535	selB	selenocysteine-specific translation elongation factor
119571	snp	C	T	T:144 C:0	CDS	+	850/2112	284/703	missense_variant c.850C>T p.Leu284Phe	GS_RS00540		ATP-binding protein
123932	snp	T	C	C:124 T:0	CDS	+	379/426	127/141	missense_variant c.379T>C p.Ser127Pro	GS_RS00565		ATP synthase F0 subunit B
128854	snp	A	G	G:137 A:0	CDS	+	1251/1413	417/470	synonymous_variant c.1251A>G p.Glu417Glu	GS_RS00590	atpD	F0F1 ATP synthase subunit beta
154247	snp	T	C	C:134 T:0
168862	snp	C	A	A:151 C:0	CDS	+	197/1200	66/399	missense_variant c.197C>A p.Thr66Lys	GS_RS00780		acetylornithine transaminase
170038	snp	T	C	C:121 T:0	CDS	+	177/912	59/303	synonymous_variant c.177T>C p.Phe59Phe	GS_RS00785	argF	ornithine carbamoyltransferase
170940	snp	A	G	G:123 A:0	CDS	+	135/1221	45/406	synonymous_variant c.135A>G p.Gln45Gln	GS_RS00790		argininosuccinate synthase
173849	snp	G	C	C:60 G:0	CDS	+	18/1377	6/458	synonymous_variant c.18G>C p.Leu6Leu	GS_RS00805	argH	argininosuccinate lyase
174495	snp	G	A	A:134 G:0	CDS	+	664/1377	222/458	missense_variant c.664G>A p.Gly222Ser	GS_RS00805	argH	argininosuccinate lyase
175372	snp	T	C	C:124 T:0	CDS	+	126/774	42/257	synonymous_variant c.126T>C p.Ser42Ser	GS_RS00810	lptM	LPS translocon maturation chaperone LptM
176472	snp	T	C	C:143 T:0	CDS	+	315/1254	105/417	synonymous_variant c.315T>C p.Gly105Gly	GS_RS00815	lysA	diaminopimelate decarboxylase
178603	snp	C	A	A:153 C:0	CDS	+	265/801	89/266	missense_variant c.265C>A p.Leu89Ile	GS_RS00825	dapB	4-hydroxy-tetrahydrodipicolinate reductase
194388	snp	G	A	A:124 G:0	CDS	+	8/510	3/169	missense_variant c.8G>A p.Arg3His	GS_RS00920		M48 metallopeptidase family protein
194440	snp	C	A	A:140 C:0	CDS	+	60/510	20/169	missense_variant c.60C>A p.His20Gln	GS_RS00920		M48 metallopeptidase family protein
195542	snp	G	A	A:148 G:0	CDS	-	324/930	108/309	synonymous_variant c.324C>T p.Asp108Asp	GS_RS00925		L,D-transpeptidase family protein
196689	snp	A	G	G:84 A:1	CDS	-	1041/1308	347/435	synonymous_variant c.1041T>C p.Tyr347Tyr	GS_RS00935		L,D-transpeptidase family protein
196863	snp	G	T	T:133 G:0	CDS	-	867/1308	289/435	synonymous_variant c.867C>A p.Ile289Ile	GS_RS00935		L,D-transpeptidase family protein
198202	snp	T	G	G:107 T:0
199836	snp	A	G	G:153 A:0	CDS	-	357/1206	119/401	synonymous_variant c.357T>C p.Tyr119Tyr	GS_RS00945		MFS transporter
199947	snp	C	T	T:102 C:2	CDS	-	246/1206	82/401	synonymous_variant c.246G>A p.Ala82Ala	GS_RS00945		MFS transporter
200664	del	TC	T	T:74 TC:1	CDS	-	219/252	73/83	frameshift_variant c.219delG p.Arg74fs	GS_RS17820		DUF1579 family protein
201655	snp	C	T	T:151 C:0
202749	snp	G	A	A:132 G:0	CDS	+	795/1383	265/460	synonymous_variant c.795G>A p.Arg265Arg	GS_RS00965	dbpA	ATP-dependent RNA helicase DbpA
203016	complex	TGCAG	CGAGA	CGAGA:51 TGCAG:0	CDS	+	1062/1383	354/460	missense_variant c.1062_1066delTGCAGinsCGAGA p.AlaAla355GluThr	GS_RS00965	dbpA	ATP-dependent RNA helicase DbpA
203045	complex	TT	CC	CC:61 TT:0	CDS	+	1091/1383	364/460	missense_variant c.1091_1092delTTinsCC p.Ile364Thr	GS_RS00965	dbpA	ATP-dependent RNA helicase DbpA
203051	snp	C	T	T:66 C:0	CDS	+	1097/1383	366/460	missense_variant c.1097C>T p.Ala366Val	GS_RS00965	dbpA	ATP-dependent RNA helicase DbpA
205226	snp	T	C	C:103 T:0	CDS	-	764/1140	255/379	missense_variant c.764A>G p.Asp255Gly	GS_RS00980		PQQ-dependent sugar dehydrogenase
205995	snp	C	A	A:141 C:0
210332	snp	T	C	C:128 T:0	CDS	+	156/471	52/156	synonymous_variant c.156T>C p.Gly52Gly	GS_RS01015		(2Fe-2S)-binding protein
210356	snp	C	T	T:144 C:0	CDS	+	180/471	60/156	synonymous_variant c.180C>T p.Thr60Thr	GS_RS01015		(2Fe-2S)-binding protein
210377	snp	G	A	A:127 G:0	CDS	+	201/471	67/156	synonymous_variant c.201G>A p.Gly67Gly	GS_RS01015		(2Fe-2S)-binding protein
210398	snp	A	G	G:97 A:0	CDS	+	222/471	74/156	synonymous_variant c.222A>G p.Glu74Glu	GS_RS01015		(2Fe-2S)-binding protein
210407	snp	G	T	T:93 G:0	CDS	+	231/471	77/156	synonymous_variant c.231G>T p.Pro77Pro	GS_RS01015		(2Fe-2S)-binding protein
210426	complex	AAGT	CAGG	CAGG:73 AAGT:0	CDS	+	250/471	84/156	missense_variant c.250_253delAAGTinsCAGG p.LysSer84GlnAla	GS_RS01015		(2Fe-2S)-binding protein
210446	snp	T	A	A:78 T:0	CDS	+	270/471	90/156	missense_variant c.270T>A p.Asp90Glu	GS_RS01015		(2Fe-2S)-binding protein
210501	snp	T	C	C:57 T:0	CDS	+	325/471	109/156	synonymous_variant c.325T>C p.Leu109Leu	GS_RS01015		(2Fe-2S)-binding protein
210509	snp	C	T	T:41 C:0	CDS	+	333/471	111/156	synonymous_variant c.333C>T p.Ser111Ser	GS_RS01015		(2Fe-2S)-binding protein
210536	snp	C	T	T:26 C:0	CDS	+	360/471	120/156	synonymous_variant c.360C>T p.Ile120Ile	GS_RS01015		(2Fe-2S)-binding protein
210541	complex	GC	CT	CT:26 GC:0	CDS	+	365/471	122/156	missense_variant c.365_366delGCinsCT p.Ser122Thr	GS_RS01015		(2Fe-2S)-binding protein
210557	snp	T	C	C:80 T:0	CDS	+	381/471	127/156	synonymous_variant c.381T>C p.Asn127Asn	GS_RS01015		(2Fe-2S)-binding protein
210578	snp	C	T	T:84 C:0	CDS	+	402/471	134/156	synonymous_variant c.402C>T p.Tyr134Tyr	GS_RS01015		(2Fe-2S)-binding protein
210590	snp	C	T	T:61 C:1	CDS	+	414/471	138/156	synonymous_variant c.414C>T p.Arg138Arg	GS_RS01015		(2Fe-2S)-binding protein
210596	complex	AATT	GATC	GATC:35 AATT:0	CDS	+	420/471	140/156	synonymous_variant c.420_423delAATTinsGATC p.142	GS_RS01015		(2Fe-2S)-binding protein
210617	snp	A	G	G:35 A:0	CDS	+	441/471	147/156	synonymous_variant c.441A>G p.Arg147Arg	GS_RS01015		(2Fe-2S)-binding protein
210623	complex	CCG	ACA	ACA:29 CCG:0	CDS	+	447/471	149/156	missense_variant c.447_449delCCGinsACA p.Arg150Gln	GS_RS01015		(2Fe-2S)-binding protein
210637	snp	G	A	A:43 G:1	CDS	+	461/471	154/156	missense_variant c.461G>A p.Ser154Asn	GS_RS01015		(2Fe-2S)-binding protein
210654	complex	ACAATGGAG	GCAACGGAA	GCAACGGAA:18 ACAATGGAG:0	CDS	+	1972-11-01	4/723	missense_variant c.11_19delACAATGGAGinsGCAACGGAA p.AspAsnGlyVal4GlyAsnGlyMet	GS_RS01020		xanthine dehydrogenase family protein molybdopterin-binding subunit
210811	snp	A	G	G:13 A:0	CDS	+	168/2172	56/723	synonymous_variant c.168A>G p.Glu56Glu	GS_RS01020		xanthine dehydrogenase family protein molybdopterin-binding subunit
210817	snp	A	G	G:25 A:0	CDS	+	174/2172	58/723	synonymous_variant c.174A>G p.Val58Val	GS_RS01020		xanthine dehydrogenase family protein molybdopterin-binding subunit
210826	snp	T	C	C:31 T:0	CDS	+	183/2172	61/723	synonymous_variant c.183T>C p.Ile61Ile	GS_RS01020		xanthine dehydrogenase family protein molybdopterin-binding subunit
210838	snp	T	C	C:33 T:0	CDS	+	195/2172	65/723	synonymous_variant c.195T>C p.Ser65Ser	GS_RS01020		xanthine dehydrogenase family protein molybdopterin-binding subunit
210853	snp	T	G	G:29 T:0	CDS	+	210/2172	70/723	synonymous_variant c.210T>G p.Gly70Gly	GS_RS01020		xanthine dehydrogenase family protein molybdopterin-binding subunit
210859	complex	CACT	TACG	TACG:13 CACT:0	CDS	+	216/2172	72/723	synonymous_variant c.216_219delCACTinsTACG p.74	GS_RS01020		xanthine dehydrogenase family protein molybdopterin-binding subunit
210868	snp	C	T	T:45 C:0	CDS	+	225/2172	75/723	synonymous_variant c.225C>T p.Leu75Leu	GS_RS01020		xanthine dehydrogenase family protein molybdopterin-binding subunit
210886	snp	G	A	A:75 G:0	CDS	+	243/2172	81/723	synonymous_variant c.243G>A p.Glu81Glu	GS_RS01020		xanthine dehydrogenase family protein molybdopterin-binding subunit
210892	snp	T	C	C:89 T:0	CDS	+	249/2172	83/723	synonymous_variant c.249T>C p.Leu83Leu	GS_RS01020		xanthine dehydrogenase family protein molybdopterin-binding subunit
210923	snp	C	G	G:108 C:0	CDS	+	280/2172	94/723	missense_variant c.280C>G p.Pro94Ala	GS_RS01020		xanthine dehydrogenase family protein molybdopterin-binding subunit
210938	snp	C	T	T:101 C:0	CDS	+	295/2172	99/723	missense_variant c.295C>T p.Pro99Ser	GS_RS01020		xanthine dehydrogenase family protein molybdopterin-binding subunit
211018	complex	TTCTCTT	CTCCCAG	CTCCCAG:16 TTCTCTT:0	CDS	+	375/2172	125/723	missense_variant c.375_381delTTCTCTTinsCTCCCAG p.Leu127Gln	GS_RS01020		xanthine dehydrogenase family protein molybdopterin-binding subunit
211033	snp	G	T	T:38 G:0	CDS	+	390/2172	130/723	synonymous_variant c.390G>T p.Ala130Ala	GS_RS01020		xanthine dehydrogenase family protein molybdopterin-binding subunit
211117	complex	GCTC	CCTT	CCTT:74 GCTC:0	CDS	+	474/2172	158/723	synonymous_variant c.474_477delGCTCinsCCTT p.160	GS_RS01020		xanthine dehydrogenase family protein molybdopterin-binding subunit
211129	snp	G	C	C:80 G:0	CDS	+	486/2172	162/723	synonymous_variant c.486G>C p.Gly162Gly	GS_RS01020		xanthine dehydrogenase family protein molybdopterin-binding subunit
211172	snp	T	G	G:87 T:0	CDS	+	529/2172	177/723	missense_variant c.529T>G p.Ser177Ala	GS_RS01020		xanthine dehydrogenase family protein molybdopterin-binding subunit
211183	snp	A	G	G:103 A:0	CDS	+	540/2172	180/723	synonymous_variant c.540A>G p.Val180Val	GS_RS01020		xanthine dehydrogenase family protein molybdopterin-binding subunit
211204	complex	ACCGGGC	GCAGGGT	GCAGGGT:73 ACCGGGC:0	CDS	+	561/2172	187/723	missense_variant c.561_567delACCGGGCinsGCAGGGT p.Pro188Gln	GS_RS01020		xanthine dehydrogenase family protein molybdopterin-binding subunit
211243	snp	T	C	C:104 T:0	CDS	+	600/2172	200/723	synonymous_variant c.600T>C p.Arg200Arg	GS_RS01020		xanthine dehydrogenase family protein molybdopterin-binding subunit
211267	snp	G	C	C:109 G:0	CDS	+	624/2172	208/723	missense_variant c.624G>C p.Lys208Asn	GS_RS01020		xanthine dehydrogenase family protein molybdopterin-binding subunit
211342	snp	T	C	C:70 T:0	CDS	+	699/2172	233/723	synonymous_variant c.699T>C p.Phe233Phe	GS_RS01020		xanthine dehydrogenase family protein molybdopterin-binding subunit
211354	complex	GAAAG	TAAAC	TAAAC:34 GAAAG:0	CDS	+	711/2172	237/723	missense_variant c.711_715delGAAAGinsTAAAC p.Gly239Arg	GS_RS01020		xanthine dehydrogenase family protein molybdopterin-binding subunit
211393	complex	CGTTCT	TGTCCG	TGTCCG:18 CGTTCT:0	CDS	+	750/2172	250/723	missense_variant c.750_755delCGTTCTinsTGTCCG p.Leu252Arg	GS_RS01020		xanthine dehydrogenase family protein molybdopterin-binding subunit
211424	snp	G	A	A:34 G:0	CDS	+	781/2172	261/723	missense_variant c.781G>A p.Val261Ile	GS_RS01020		xanthine dehydrogenase family protein molybdopterin-binding subunit
211435	complex	GGCCGAC	TGGCGAG	TGGCGAG:10 GGCCGAC:0	CDS	+	792/2172	264/723	missense_variant c.792_798delGGCCGACinsTGGCGAG p.AlaAsp265GlyGlu	GS_RS01020		xanthine dehydrogenase family protein molybdopterin-binding subunit
211501	complex	CGGG	GGGC	GGGC:15 CGGG:0	CDS	+	858/2172	286/723	missense_variant c.858_861delCGGGinsGGGC p.Asp286Glu	GS_RS01020		xanthine dehydrogenase family protein molybdopterin-binding subunit
211521	snp	A	C	C:44 A:0	CDS	+	878/2172	293/723	missense_variant c.878A>C p.Asp293Ala	GS_RS01020		xanthine dehydrogenase family protein molybdopterin-binding subunit
211531	snp	A	C	C:57 A:0	CDS	+	888/2172	296/723	missense_variant c.888A>C p.Arg296Ser	GS_RS01020		xanthine dehydrogenase family protein molybdopterin-binding subunit
211630	snp	T	G	G:108 T:0	CDS	+	987/2172	329/723	synonymous_variant c.987T>G p.Ala329Ala	GS_RS01020		xanthine dehydrogenase family protein molybdopterin-binding subunit
211657	snp	T	C	C:104 T:0	CDS	+	1014/2172	338/723	synonymous_variant c.1014T>C p.His338His	GS_RS01020		xanthine dehydrogenase family protein molybdopterin-binding subunit
211672	snp	C	T	T:77 C:0	CDS	+	1029/2172	343/723	synonymous_variant c.1029C>T p.Pro343Pro	GS_RS01020		xanthine dehydrogenase family protein molybdopterin-binding subunit
211714	complex	CCGT	TCGC	TCGC:57 CCGT:0	CDS	+	1071/2172	357/723	synonymous_variant c.1071_1074delCCGTinsTCGC p.359	GS_RS01020		xanthine dehydrogenase family protein molybdopterin-binding subunit
211732	snp	T	C	C:94 T:0	CDS	+	1089/2172	363/723	synonymous_variant c.1089T>C p.Phe363Phe	GS_RS01020		xanthine dehydrogenase family protein molybdopterin-binding subunit
211753	snp	C	T	T:79 C:0	CDS	+	1110/2172	370/723	synonymous_variant c.1110C>T p.Ala370Ala	GS_RS01020		xanthine dehydrogenase family protein molybdopterin-binding subunit
211759	snp	C	A	A:62 C:0	CDS	+	1116/2172	372/723	synonymous_variant c.1116C>A p.Ala372Ala	GS_RS01020		xanthine dehydrogenase family protein molybdopterin-binding subunit
211771	complex	ACTC	CCTG	CCTG:36 ACTC:0	CDS	+	1128/2172	376/723	synonymous_variant c.1128_1131delACTCinsCCTG p.378	GS_RS01020		xanthine dehydrogenase family protein molybdopterin-binding subunit
211789	snp	C	T	T:33 C:0	CDS	+	1146/2172	382/723	synonymous_variant c.1146C>T p.Val382Val	GS_RS01020		xanthine dehydrogenase family protein molybdopterin-binding subunit
211801	complex	CACT	GACC	GACC:55 CACT:0	CDS	+	1158/2172	386/723	synonymous_variant c.1158_1161delCACTinsGACC p.388	GS_RS01020		xanthine dehydrogenase family protein molybdopterin-binding subunit
211816	snp	C	A	A:80 C:0	CDS	+	1173/2172	391/723	synonymous_variant c.1173C>A p.Gly391Gly	GS_RS01020		xanthine dehydrogenase family protein molybdopterin-binding subunit
211822	snp	T	C	C:83 T:0	CDS	+	1179/2172	393/723	synonymous_variant c.1179T>C p.Phe393Phe	GS_RS01020		xanthine dehydrogenase family protein molybdopterin-binding subunit
211846	snp	T	G	G:111 T:0	CDS	+	1203/2172	401/723	synonymous_variant c.1203T>G p.Ser401Ser	GS_RS01020		xanthine dehydrogenase family protein molybdopterin-binding subunit
211858	snp	C	A	A:105 C:0	CDS	+	1215/2172	405/723	synonymous_variant c.1215C>A p.Ile405Ile	GS_RS01020		xanthine dehydrogenase family protein molybdopterin-binding subunit
211880	snp	A	G	G:109 A:0	CDS	+	1237/2172	413/723	missense_variant c.1237A>G p.Thr413Ala	GS_RS01020		xanthine dehydrogenase family protein molybdopterin-binding subunit
211903	snp	G	C	C:84 G:0	CDS	+	1260/2172	420/723	synonymous_variant c.1260G>C p.Val420Val	GS_RS01020		xanthine dehydrogenase family protein molybdopterin-binding subunit
211915	snp	G	C	C:84 G:0	CDS	+	1272/2172	424/723	synonymous_variant c.1272G>C p.Arg424Arg	GS_RS01020		xanthine dehydrogenase family protein molybdopterin-binding subunit
211921	snp	C	T	T:81 C:0	CDS	+	1278/2172	426/723	synonymous_variant c.1278C>T p.Asp426Asp	GS_RS01020		xanthine dehydrogenase family protein molybdopterin-binding subunit
211957	complex	CGACC	TGACT	TGACT:67 CGACC:0	CDS	+	1314/2172	438/723	missense_variant c.1314_1318delCGACCinsTGACT p.Arg440Cys	GS_RS01020		xanthine dehydrogenase family protein molybdopterin-binding subunit
211969	snp	A	G	G:52 A:0	CDS	+	1326/2172	442/723	synonymous_variant c.1326A>G p.Ala442Ala	GS_RS01020		xanthine dehydrogenase family protein molybdopterin-binding subunit
211975	snp	T	C	C:37 T:0	CDS	+	1332/2172	444/723	synonymous_variant c.1332T>C p.Cys444Cys	GS_RS01020		xanthine dehydrogenase family protein molybdopterin-binding subunit
211993	complex	TCCG	CCCC	CCCC:30 TCCG:0	CDS	+	1350/2172	450/723	synonymous_variant c.1350_1353delTCCGinsCCCC p.452	GS_RS01020		xanthine dehydrogenase family protein molybdopterin-binding subunit
212012	snp	T	C	C:76 T:0	CDS	+	1369/2172	457/723	missense_variant c.1369T>C p.Cys457Arg	GS_RS01020		xanthine dehydrogenase family protein molybdopterin-binding subunit
212058	snp	T	C	C:62 T:0	CDS	+	1415/2172	472/723	missense_variant c.1415T>C p.Met472Thr	GS_RS01020		xanthine dehydrogenase family protein molybdopterin-binding subunit
212064	snp	G	A	A:49 G:0	CDS	+	1421/2172	474/723	missense_variant c.1421G>A p.Arg474Lys	GS_RS01020		xanthine dehydrogenase family protein molybdopterin-binding subunit
212071	complex	CATT	TATC	TATC:27 CATT:0	CDS	+	1428/2172	476/723	synonymous_variant c.1428_1431delCATTinsTATC p.478	GS_RS01020		xanthine dehydrogenase family protein molybdopterin-binding subunit
212092	snp	G	A	A:32 G:1	CDS	+	1449/2172	483/723	synonymous_variant c.1449G>A p.Glu483Glu	GS_RS01020		xanthine dehydrogenase family protein molybdopterin-binding subunit
212107	snp	C	T	T:52 C:0	CDS	+	1464/2172	488/723	synonymous_variant c.1464C>T p.Thr488Thr	GS_RS01020		xanthine dehydrogenase family protein molybdopterin-binding subunit
212125	complex	TCTC	CCTG	CCTG:66 TCTC:0	CDS	+	1482/2172	494/723	synonymous_variant c.1482_1485delTCTCinsCCTG p.496	GS_RS01020		xanthine dehydrogenase family protein molybdopterin-binding subunit
212137	snp	G	A	A:76 G:0	CDS	+	1494/2172	498/723	synonymous_variant c.1494G>A p.Glu498Glu	GS_RS01020		xanthine dehydrogenase family protein molybdopterin-binding subunit
212143	snp	T	C	C:75 T:0	CDS	+	1500/2172	500/723	synonymous_variant c.1500T>C p.His500His	GS_RS01020		xanthine dehydrogenase family protein molybdopterin-binding subunit
212194	snp	T	C	C:102 T:0	CDS	+	1551/2172	517/723	synonymous_variant c.1551T>C p.Ser517Ser	GS_RS01020		xanthine dehydrogenase family protein molybdopterin-binding subunit
212212	complex	AGAG	GGAA	GGAA:98 AGAG:0	CDS	+	1569/2172	523/723	synonymous_variant c.1569_1572delAGAGinsGGAA p.525	GS_RS01020		xanthine dehydrogenase family protein molybdopterin-binding subunit
212257	complex	TTAC	CTAT	CTAT:97 TTAC:0	CDS	+	1614/2172	538/723	synonymous_variant c.1614_1617delTTACinsCTAT p.540	GS_RS01020		xanthine dehydrogenase family protein molybdopterin-binding subunit
212296	snp	T	C	C:125 T:0	CDS	+	1653/2172	551/723	synonymous_variant c.1653T>C p.Arg551Arg	GS_RS01020		xanthine dehydrogenase family protein molybdopterin-binding subunit
212314	snp	A	G	G:107 A:0	CDS	+	1671/2172	557/723	synonymous_variant c.1671A>G p.Glu557Glu	GS_RS01020		xanthine dehydrogenase family protein molybdopterin-binding subunit
212341	snp	A	G	G:48 A:0	CDS	+	1698/2172	566/723	synonymous_variant c.1698A>G p.Gly566Gly	GS_RS01020		xanthine dehydrogenase family protein molybdopterin-binding subunit
212347	snp	A	G	G:39 A:0	CDS	+	1704/2172	568/723	synonymous_variant c.1704A>G p.Pro568Pro	GS_RS01020		xanthine dehydrogenase family protein molybdopterin-binding subunit
212356	complex	AGGCCGT	GGACCGC	GGACCGC:12 AGGCCGT:0	CDS	+	1713/2172	571/723	missense_variant c.1713_1719delAGGCCGTinsGGACCGC p.Gly572Asp	GS_RS01020		xanthine dehydrogenase family protein molybdopterin-binding subunit
212389	complex	CTTC	TTTT	TTTT:77 CTTC:0	CDS	+	1746/2172	582/723	synonymous_variant c.1746_1749delCTTCinsTTTT p.584	GS_RS01020		xanthine dehydrogenase family protein molybdopterin-binding subunit
212401	snp	C	T	T:106 C:0	CDS	+	1758/2172	586/723	synonymous_variant c.1758C>T p.Phe586Phe	GS_RS01020		xanthine dehydrogenase family protein molybdopterin-binding subunit
212429	snp	T	G	G:69 T:0	CDS	+	1786/2172	596/723	missense_variant c.1786T>G p.Ser596Ala	GS_RS01020		xanthine dehydrogenase family protein molybdopterin-binding subunit
212440	complex	ACGGATCAG	GCAGGTCAA	GCAGGTCAA:11 ACGGATCAG:0	CDS	+	1797/2172	599/723	missense_variant c.1797_1805delACGGATCAGinsGCAGGTCAA p.ArgIleArg600GlnValLys	GS_RS01020		xanthine dehydrogenase family protein molybdopterin-binding subunit
212461	snp	A	G	G:23 A:0	CDS	+	1818/2172	606/723	synonymous_variant c.1818A>G p.Val606Val	GS_RS01020		xanthine dehydrogenase family protein molybdopterin-binding subunit
212467	complex	CGCA	TGCG	TGCG:24 CGCA:0	CDS	+	1824/2172	608/723	synonymous_variant c.1824_1827delCGCAinsTGCG p.610	GS_RS01020		xanthine dehydrogenase family protein molybdopterin-binding subunit
212482	snp	T	C	C:79 T:0	CDS	+	1839/2172	613/723	synonymous_variant c.1839T>C p.Gly613Gly	GS_RS01020		xanthine dehydrogenase family protein molybdopterin-binding subunit
212494	complex	TCCT	CCCG	CCCG:82 TCCT:0	CDS	+	1851/2172	617/723	synonymous_variant c.1851_1854delTCCTinsCCCG p.619	GS_RS01020		xanthine dehydrogenase family protein molybdopterin-binding subunit
212512	snp	C	T	T:92 C:0	CDS	+	1869/2172	623/723	synonymous_variant c.1869C>T p.Ala623Ala	GS_RS01020		xanthine dehydrogenase family protein molybdopterin-binding subunit
212539	snp	C	T	T:104 C:0	CDS	+	1896/2172	632/723	synonymous_variant c.1896C>T p.Gly632Gly	GS_RS01020		xanthine dehydrogenase family protein molybdopterin-binding subunit
212548	snp	T	C	C:107 T:0	CDS	+	1905/2172	635/723	synonymous_variant c.1905T>C p.Ala635Ala	GS_RS01020		xanthine dehydrogenase family protein molybdopterin-binding subunit
212596	snp	G	T	T:94 G:0	CDS	+	1953/2172	651/723	synonymous_variant c.1953G>T p.Gly651Gly	GS_RS01020		xanthine dehydrogenase family protein molybdopterin-binding subunit
212614	complex	CCTGGTT	TCCGGTG	TCCGGTG:52 CCTGGTT:0	CDS	+	1971/2172	657/723	missense_variant c.1971_1977delCCTGGTTinsTCCGGTG p.Leu658Pro	GS_RS01020		xanthine dehydrogenase family protein molybdopterin-binding subunit
212638	complex	CACGGTA	GAAGGTG	GAAGGTG:34 CACGGTA:0	CDS	+	1995/2172	665/723	missense_variant c.1995_2001delCACGGTAinsGAAGGTG p.Thr666Lys	GS_RS01020		xanthine dehydrogenase family protein molybdopterin-binding subunit
212656	snp	C	T	T:80 C:0	CDS	+	2013/2172	671/723	synonymous_variant c.2013C>T p.Ile671Ile	GS_RS01020		xanthine dehydrogenase family protein molybdopterin-binding subunit
212683	snp	C	T	T:86 C:0	CDS	+	2040/2172	680/723	synonymous_variant c.2040C>T p.Gly680Gly	GS_RS01020		xanthine dehydrogenase family protein molybdopterin-binding subunit
212695	snp	G	T	T:72 G:1	CDS	+	2052/2172	684/723	synonymous_variant c.2052G>T p.Pro684Pro	GS_RS01020		xanthine dehydrogenase family protein molybdopterin-binding subunit
212723	snp	G	A	A:72 G:0	CDS	+	2080/2172	694/723	missense_variant c.2080G>A p.Ala694Thr	GS_RS01020		xanthine dehydrogenase family protein molybdopterin-binding subunit
212752	complex	CCGGGTAA	TCGGATGC	TCGGATGC:34 CCGGGTAA:0	CDS	+	2109/2172	703/723	missense_variant c.2109_2116delCCGGGTAAinsTCGGATGC p.Val705Met	GS_RS01020		xanthine dehydrogenase family protein molybdopterin-binding subunit
212776	snp	A	C	C:36 A:0	CDS	+	2133/2172	711/723	synonymous_variant c.2133A>C p.Thr711Thr	GS_RS01020		xanthine dehydrogenase family protein molybdopterin-binding subunit
212783	snp	A	G	G:42 A:0	CDS	+	2140/2172	714/723	missense_variant c.2140A>G p.Thr714Ala	GS_RS01020		xanthine dehydrogenase family protein molybdopterin-binding subunit
212794	snp	G	T	T:56 G:0	CDS	+	2151/2172	717/723	synonymous_variant c.2151G>T p.Arg717Arg	GS_RS01020		xanthine dehydrogenase family protein molybdopterin-binding subunit
212806	snp	G	A	A:62 G:0	CDS	+	2163/2172	721/723	synonymous_variant c.2163G>A p.Arg721Arg	GS_RS01020		xanthine dehydrogenase family protein molybdopterin-binding subunit
212817	snp	G	A	A:71 G:0
212835	complex	CG	TA	TA:85 CG:0
212866	snp	C	T	T:100 C:0	CDS	+	16/768	6/255	synonymous_variant c.16C>T p.Leu6Leu	GS_RS01025		XdhC family protein
212880	complex	GGCG	AGCC	AGCC:49 GGCG:0	CDS	+	30/768	10/255	missense_variant c.30_33delGGCGinsAGCC p.Met10Ile	GS_RS01025		XdhC family protein
212901	snp	C	T	T:47 C:0	CDS	+	51/768	17/255	synonymous_variant c.51C>T p.Gly17Gly	GS_RS01025		XdhC family protein
212907	snp	T	C	C:55 T:0	CDS	+	57/768	19/255	synonymous_variant c.57T>C p.Pro19Pro	GS_RS01025		XdhC family protein
212946	snp	A	G	G:64 A:0	CDS	+	96/768	32/255	synonymous_variant c.96A>G p.Ser32Ser	GS_RS01025		XdhC family protein
212958	complex	AGGC	CGGT	CGGT:41 AGGC:0	CDS	+	108/768	36/255	synonymous_variant c.108_111delAGGCinsCGGT p.38	GS_RS01025		XdhC family protein
212967	snp	G	A	A:29 G:0	CDS	+	117/768	39/255	synonymous_variant c.117G>A p.Lys39Lys	GS_RS01025		XdhC family protein
212994	snp	C	T	T:33 C:0	CDS	+	144/768	48/255	synonymous_variant c.144C>T p.Ala48Ala	GS_RS01025		XdhC family protein
213000	snp	C	G	G:40 C:0	CDS	+	150/768	50/255	synonymous_variant c.150C>G p.Gly50Gly	GS_RS01025		XdhC family protein
213006	snp	C	G	G:45 C:0	CDS	+	156/768	52/255	synonymous_variant c.156C>G p.Val52Val	GS_RS01025		XdhC family protein
213087	snp	C	T	T:95 C:0	CDS	+	237/768	79/255	synonymous_variant c.237C>T p.Phe79Phe	GS_RS01025		XdhC family protein
213196	snp	C	A	A:96 C:0	CDS	+	346/768	116/255	synonymous_variant c.346C>A p.Arg116Arg	GS_RS01025		XdhC family protein
213237	complex	GA	AG	AG:69 GA:0	CDS	+	387/768	129/255	missense_variant c.387_388delGAinsAG p.Ile130Val	GS_RS01025		XdhC family protein
213244	snp	G	A	A:82 G:0	CDS	+	394/768	132/255	missense_variant c.394G>A p.Val132Ile	GS_RS01025		XdhC family protein
213270	snp	T	G	G:74 T:0	CDS	+	420/768	140/255	synonymous_variant c.420T>G p.Val140Val	GS_RS01025		XdhC family protein
213276	complex	ACTACTG	GCTCCTA	GCTCCTA:54 ACTACTG:0	CDS	+	426/768	142/255	synonymous_variant c.426_432delACTACTGinsGCTCCTA p.145	GS_RS01025		XdhC family protein
213308	snp	T	C	C:77 T:0	CDS	+	458/768	153/255	missense_variant c.458T>C p.Val153Ala	GS_RS01025		XdhC family protein
213317	complex	GTGCG	ACGCA	ACGCA:49 GTGCG:0	CDS	+	467/768	156/255	missense_variant c.467_471delGTGCGinsACGCA p.Gly156Asp	GS_RS01025		XdhC family protein
213342	snp	G	T	T:98 G:0	CDS	+	492/768	164/255	synonymous_variant c.492G>T p.Leu164Leu	GS_RS01025		XdhC family protein
213378	snp	A	G	G:131 A:0	CDS	+	528/768	176/255	synonymous_variant c.528A>G p.Gly176Gly	GS_RS01025		XdhC family protein
213384	snp	T	G	G:126 T:0	CDS	+	534/768	178/255	synonymous_variant c.534T>G p.Val178Val	GS_RS01025		XdhC family protein
213411	complex	TCTT	CCTG	CCTG:88 TCTT:0	CDS	+	561/768	187/255	synonymous_variant c.561_564delTCTTinsCCTG p.189	GS_RS01025		XdhC family protein
213438	snp	A	C	C:75 A:0	CDS	+	588/768	196/255	synonymous_variant c.588A>C p.Gly196Gly	GS_RS01025		XdhC family protein
213450	snp	T	C	C:89 T:0	CDS	+	600/768	200/255	synonymous_variant c.600T>C p.Ser200Ser	GS_RS01025		XdhC family protein
213459	complex	ACGG	GCGT	GCGT:81 ACGG:0	CDS	+	609/768	203/255	synonymous_variant c.609_612delACGGinsGCGT p.205	GS_RS01025		XdhC family protein
213478	snp	A	G	G:59 A:0	CDS	+	628/768	210/255	missense_variant c.628A>G p.Thr210Ala	GS_RS01025		XdhC family protein
213495	complex	GTACGAG	CTATGAA	CTATGAA:11 GTACGAG:0	CDS	+	645/768	215/255	synonymous_variant c.645_651delGTACGAGinsCTATGAA p.218	GS_RS01025		XdhC family protein
213506	complex	GA	TC	TC:14 GA:0	CDS	+	656/768	219/255	missense_variant c.656_657delGAinsTC p.Gly219Val	GS_RS01025		XdhC family protein
213588	snp	A	G	G:124 A:0	CDS	+	738/768	246/255	synonymous_variant c.738A>G p.Gly246Gly	GS_RS01025		XdhC family protein
213644	snp	T	G	G:81 T:0	CDS	+	30/612	10/203	synonymous_variant c.30T>G p.Leu10Leu	GS_RS01030		nucleotidyltransferase family protein
213661	snp	T	G	G:95 T:0	CDS	+	47/612	16/203	missense_variant c.47T>G p.Ile16Ser	GS_RS01030		nucleotidyltransferase family protein
213701	snp	C	T	T:115 C:0	CDS	+	87/612	29/203	synonymous_variant c.87C>T p.Asn29Asn	GS_RS01030		nucleotidyltransferase family protein
213710	snp	G	A	A:103 G:0	CDS	+	96/612	32/203	synonymous_variant c.96G>A p.Val32Val	GS_RS01030		nucleotidyltransferase family protein
213779	snp	T	C	C:117 T:0	CDS	+	165/612	55/203	synonymous_variant c.165T>C p.Asp55Asp	GS_RS01030		nucleotidyltransferase family protein
213817	complex	TGCGAGTA	CGCGGGTG	CGCGGGTG:66 TGCGAGTA:0	CDS	+	203/612	68/203	missense_variant c.203_210delTGCGAGTAinsCGCGGGTG p.Val68Ala	GS_RS01030		nucleotidyltransferase family protein
213917	snp	C	T	T:85 C:0	CDS	+	303/612	101/203	synonymous_variant c.303C>T p.Ser101Ser	GS_RS01030		nucleotidyltransferase family protein
213923	snp	C	T	T:91 C:1	CDS	+	309/612	103/203	synonymous_variant c.309C>T p.Cys103Cys	GS_RS01030		nucleotidyltransferase family protein
213980	snp	G	A	A:78 G:0	CDS	+	366/612	122/203	synonymous_variant c.366G>A p.Thr122Thr	GS_RS01030		nucleotidyltransferase family protein
214004	snp	T	C	C:66 T:0	CDS	+	390/612	130/203	synonymous_variant c.390T>C p.Pro130Pro	GS_RS01030		nucleotidyltransferase family protein
214031	snp	G	A	A:44 G:0	CDS	+	417/612	139/203	synonymous_variant c.417G>A p.Pro139Pro	GS_RS01030		nucleotidyltransferase family protein
214049	complex	TGTGCTGG	CGTGTTGA	CGTGTTGA:28 TGTGCTGG:0	CDS	+	435/612	145/203	missense_variant c.435_442delTGTGCTGGinsCGTGTTGA p.Ala148Thr	GS_RS01030		nucleotidyltransferase family protein
214062	snp	C	T	T:50 C:0	CDS	+	448/612	150/203	synonymous_variant c.448C>T p.Leu150Leu	GS_RS01030		nucleotidyltransferase family protein
214107	snp	G	A	A:71 G:0	CDS	+	493/612	165/203	missense_variant c.493G>A p.Ala165Thr	GS_RS01030		nucleotidyltransferase family protein
214115	snp	A	G	G:82 A:0	CDS	+	501/612	167/203	synonymous_variant c.501A>G p.Val167Val	GS_RS01030		nucleotidyltransferase family protein
214136	snp	T	C	C:83 T:0	CDS	+	522/612	174/203	synonymous_variant c.522T>C p.Asp174Asp	GS_RS01030		nucleotidyltransferase family protein
214142	snp	A	C	C:89 A:0	CDS	+	528/612	176/203	synonymous_variant c.528A>C p.Gly176Gly	GS_RS01030		nucleotidyltransferase family protein
214211	snp	C	T	T:104 C:0	CDS	+	597/612	199/203	synonymous_variant c.597C>T p.Gly199Gly	GS_RS01030		nucleotidyltransferase family protein
214317	snp	A	C	C:113 A:0	CDS	+	27/1359	9/452	synonymous_variant c.27A>C p.Pro9Pro	GS_RS01035		B12-binding domain-containing radical SAM protein
214359	snp	T	C	C:107 T:0	CDS	+	69/1359	23/452	synonymous_variant c.69T>C p.Pro23Pro	GS_RS01035		B12-binding domain-containing radical SAM protein
214380	snp	A	T	T:95 A:0	CDS	+	90/1359	30/452	synonymous_variant c.90A>T p.Gly30Gly	GS_RS01035		B12-binding domain-containing radical SAM protein
214398	snp	A	C	C:100 A:0	CDS	+	108/1359	36/452	missense_variant c.108A>C p.Glu36Asp	GS_RS01035		B12-binding domain-containing radical SAM protein
214435	snp	T	C	C:136 T:0	CDS	+	145/1359	49/452	missense_variant c.145T>C p.Ser49Pro	GS_RS01035		B12-binding domain-containing radical SAM protein
214467	snp	C	T	T:130 C:0	CDS	+	177/1359	59/452	synonymous_variant c.177C>T p.Arg59Arg	GS_RS01035		B12-binding domain-containing radical SAM protein
214506	snp	C	T	T:156 C:0	CDS	+	216/1359	72/452	synonymous_variant c.216C>T p.Val72Val	GS_RS01035		B12-binding domain-containing radical SAM protein
214535	snp	T	C	C:159 T:0	CDS	+	245/1359	82/452	missense_variant c.245T>C p.Val82Ala	GS_RS01035		B12-binding domain-containing radical SAM protein
214555	snp	T	G	G:136 T:0	CDS	+	265/1359	89/452	missense_variant c.265T>G p.Ser89Ala	GS_RS01035		B12-binding domain-containing radical SAM protein
214572	snp	C	T	T:124 C:0	CDS	+	282/1359	94/452	synonymous_variant c.282C>T p.Gly94Gly	GS_RS01035		B12-binding domain-containing radical SAM protein
214597	snp	G	A	A:120 G:0	CDS	+	307/1359	103/452	missense_variant c.307G>A p.Ala103Thr	GS_RS01035		B12-binding domain-containing radical SAM protein
214611	snp	A	C	C:129 A:0	CDS	+	321/1359	107/452	missense_variant c.321A>C p.Glu107Asp	GS_RS01035		B12-binding domain-containing radical SAM protein
214629	snp	A	G	G:132 A:0	CDS	+	339/1359	113/452	synonymous_variant c.339A>G p.Val113Val	GS_RS01035		B12-binding domain-containing radical SAM protein
214730	snp	C	G	G:123 C:0	CDS	+	440/1359	147/452	missense_variant c.440C>G p.Ala147Gly	GS_RS01035		B12-binding domain-containing radical SAM protein
214756	snp	C	T	T:128 C:0	CDS	+	466/1359	156/452	missense_variant c.466C>T p.Pro156Ser	GS_RS01035		B12-binding domain-containing radical SAM protein
214833	snp	G	A	A:140 G:0	CDS	+	543/1359	181/452	synonymous_variant c.543G>A p.Glu181Glu	GS_RS01035		B12-binding domain-containing radical SAM protein
214866	snp	T	C	C:165 T:0	CDS	+	576/1359	192/452	synonymous_variant c.576T>C p.Ser192Ser	GS_RS01035		B12-binding domain-containing radical SAM protein
214911	snp	C	T	T:108 C:0	CDS	+	621/1359	207/452	synonymous_variant c.621C>T p.Ile207Ile	GS_RS01035		B12-binding domain-containing radical SAM protein
214950	snp	A	G	G:98 A:0	CDS	+	660/1359	220/452	synonymous_variant c.660A>G p.Val220Val	GS_RS01035		B12-binding domain-containing radical SAM protein
214959	snp	G	A	A:101 G:0	CDS	+	669/1359	223/452	synonymous_variant c.669G>A p.Glu223Glu	GS_RS01035		B12-binding domain-containing radical SAM protein
214983	snp	T	C	C:114 T:0	CDS	+	693/1359	231/452	synonymous_variant c.693T>C p.Asn231Asn	GS_RS01035		B12-binding domain-containing radical SAM protein
215001	snp	C	T	T:120 C:0	CDS	+	711/1359	237/452	synonymous_variant c.711C>T p.Asp237Asp	GS_RS01035		B12-binding domain-containing radical SAM protein
215232	mnp	GA	AC	AC:94 GA:0	CDS	+	942/1359	314/452	synonymous_variant c.942_943delGAinsAC p.316	GS_RS01035		B12-binding domain-containing radical SAM protein
215238	snp	G	A	A:112 G:0	CDS	+	948/1359	316/452	synonymous_variant c.948G>A p.Ala316Ala	GS_RS01035		B12-binding domain-containing radical SAM protein
215295	snp	G	A	A:133 G:0	CDS	+	1005/1359	335/452	synonymous_variant c.1005G>A p.Pro335Pro	GS_RS01035		B12-binding domain-containing radical SAM protein
215319	snp	C	T	T:132 C:0	CDS	+	1029/1359	343/452	synonymous_variant c.1029C>T p.Arg343Arg	GS_RS01035		B12-binding domain-containing radical SAM protein
215335	snp	G	A	A:142 G:1	CDS	+	1045/1359	349/452	missense_variant c.1045G>A p.Val349Ile	GS_RS01035		B12-binding domain-containing radical SAM protein
215340	snp	G	A	A:145 G:0	CDS	+	1050/1359	350/452	synonymous_variant c.1050G>A p.Arg350Arg	GS_RS01035		B12-binding domain-containing radical SAM protein
215479	snp	C	T	T:124 C:0	CDS	+	1189/1359	397/452	synonymous_variant c.1189C>T p.Leu397Leu	GS_RS01035		B12-binding domain-containing radical SAM protein
215584	snp	T	C	C:136 T:0	CDS	+	1294/1359	432/452	synonymous_variant c.1294T>C p.Leu432Leu	GS_RS01035		B12-binding domain-containing radical SAM protein
215617	snp	G	A	A:115 G:0	CDS	+	1327/1359	443/452	missense_variant c.1327G>A p.Ala443Thr	GS_RS01035		B12-binding domain-containing radical SAM protein
215628	snp	T	A	A:109 T:0	CDS	+	1338/1359	446/452	synonymous_variant c.1338T>A p.Arg446Arg	GS_RS01035		B12-binding domain-containing radical SAM protein
215679	snp	T	C	C:141 T:0	CDS	+	6/627	2/208	synonymous_variant c.6T>C p.Thr2Thr	GS_RS01040		TetR/AcrR family transcriptional regulator
215703	snp	T	C	C:136 T:0	CDS	+	30/627	10/208	synonymous_variant c.30T>C p.Thr10Thr	GS_RS01040		TetR/AcrR family transcriptional regulator
215710	snp	A	G	G:140 A:0	CDS	+	37/627	13/208	missense_variant c.37A>G p.Thr13Ala	GS_RS01040		TetR/AcrR family transcriptional regulator
215808	snp	C	T	T:132 C:0	CDS	+	135/627	45/208	synonymous_variant c.135C>T p.Asn45Asn	GS_RS01040		TetR/AcrR family transcriptional regulator
215826	snp	G	A	A:113 G:0	CDS	+	153/627	51/208	synonymous_variant c.153G>A p.Arg51Arg	GS_RS01040		TetR/AcrR family transcriptional regulator
215847	snp	C	T	T:121 C:0	CDS	+	174/627	58/208	synonymous_variant c.174C>T p.Asp58Asp	GS_RS01040		TetR/AcrR family transcriptional regulator
216003	snp	T	C	C:136 T:1	CDS	+	330/627	110/208	synonymous_variant c.330T>C p.Leu110Leu	GS_RS01040		TetR/AcrR family transcriptional regulator
216009	snp	C	T	T:139 C:0	CDS	+	336/627	112/208	synonymous_variant c.336C>T p.Arg112Arg	GS_RS01040		TetR/AcrR family transcriptional regulator
216045	snp	G	A	A:136 G:0	CDS	+	372/627	124/208	synonymous_variant c.372G>A p.Arg124Arg	GS_RS01040		TetR/AcrR family transcriptional regulator
216054	snp	T	C	C:143 T:0	CDS	+	381/627	127/208	synonymous_variant c.381T>C p.Arg127Arg	GS_RS01040		TetR/AcrR family transcriptional regulator
216064	snp	A	G	G:134 A:0	CDS	+	391/627	131/208	missense_variant c.391A>G p.Lys131Glu	GS_RS01040		TetR/AcrR family transcriptional regulator
216084	snp	A	C	C:143 A:0	CDS	+	411/627	137/208	synonymous_variant c.411A>C p.Gly137Gly	GS_RS01040		TetR/AcrR family transcriptional regulator
216185	mnp	AC	CA	CA:98 AC:0	CDS	+	512/627	171/208	missense_variant c.512_513delACinsCA p.Asp171Ala	GS_RS01040		TetR/AcrR family transcriptional regulator
216195	snp	G	C	C:107 G:0	CDS	+	522/627	174/208	missense_variant c.522G>C p.Glu174Asp	GS_RS01040		TetR/AcrR family transcriptional regulator
216213	snp	C	T	T:122 C:0	CDS	+	540/627	180/208	synonymous_variant c.540C>T p.Gly180Gly	GS_RS01040		TetR/AcrR family transcriptional regulator
216228	complex	ACGC	CCGT	CCGT:102 ACGC:0	CDS	+	555/627	185/208	synonymous_variant c.555_558delACGCinsCCGT p.187	GS_RS01040		TetR/AcrR family transcriptional regulator
216285	snp	C	T	T:67 C:0	CDS	+	612/627	204/208	synonymous_variant c.612C>T p.Gly204Gly	GS_RS01040		TetR/AcrR family transcriptional regulator
216295	snp	C	T	T:46 C:0	CDS	+	622/627	208/208	missense_variant c.622C>T p.Pro208Ser	GS_RS01040		TetR/AcrR family transcriptional regulator
216302	snp	C	T	T:27 C:0	CDS	+	6/903	2/300	synonymous_variant c.6C>T p.Asn2Asn	GS_RS01045	zupT	zinc transporter ZupT
216307	snp	C	T	T:20 C:0	CDS	+	11/903	4/300	missense_variant c.11C>T p.Ala4Val	GS_RS01045	zupT	zinc transporter ZupT
216312	snp	G	C	C:32 G:0	CDS	+	16/903	6/300	missense_variant c.16G>C p.Val6Leu	GS_RS01045	zupT	zinc transporter ZupT
216318	snp	T	C	C:38 T:0	CDS	+	22/903	8/300	synonymous_variant c.22T>C p.Leu8Leu	GS_RS01045	zupT	zinc transporter ZupT
216338	complex	CGGT	AGGC	AGGC:80 CGGT:0	CDS	+	42/903	14/300	synonymous_variant c.42_45delCGGTinsAGGC p.16	GS_RS01045	zupT	zinc transporter ZupT
216368	snp	T	C	C:105 T:0	CDS	+	72/903	24/300	synonymous_variant c.72T>C p.Ile24Ile	GS_RS01045	zupT	zinc transporter ZupT
216382	snp	G	A	A:93 G:0	CDS	+	86/903	29/300	missense_variant c.86G>A p.Arg29Lys	GS_RS01045	zupT	zinc transporter ZupT
216394	snp	T	A	A:114 T:0	CDS	+	98/903	33/300	missense_variant c.98T>A p.Phe33Tyr	GS_RS01045	zupT	zinc transporter ZupT
216413	snp	T	A	A:124 T:1	CDS	+	117/903	39/300	synonymous_variant c.117T>A p.Ala39Ala	GS_RS01045	zupT	zinc transporter ZupT
216419	snp	C	G	G:129 C:0	CDS	+	123/903	41/300	synonymous_variant c.123C>G p.Gly41Gly	GS_RS01045	zupT	zinc transporter ZupT
216461	snp	T	C	C:118 T:0	CDS	+	165/903	55/300	synonymous_variant c.165T>C p.Ile55Ile	GS_RS01045	zupT	zinc transporter ZupT
216482	mnp	CC	TT	TT:88 CC:0	CDS	+	186/903	62/300	synonymous_variant c.186_187delCCinsTT p.64	GS_RS01045	zupT	zinc transporter ZupT
216504	snp	T	C	C:129 T:0	CDS	+	208/903	70/300	missense_variant c.208T>C p.Ser70Pro	GS_RS01045	zupT	zinc transporter ZupT
216527	snp	C	T	T:137 C:0	CDS	+	231/903	77/300	synonymous_variant c.231C>T p.Ala77Ala	GS_RS01045	zupT	zinc transporter ZupT
216545	snp	T	G	G:125 T:0	CDS	+	249/903	83/300	synonymous_variant c.249T>G p.Gly83Gly	GS_RS01045	zupT	zinc transporter ZupT
216617	snp	T	G	G:68 T:0	CDS	+	321/903	107/300	missense_variant c.321T>G p.His107Gln	GS_RS01045	zupT	zinc transporter ZupT
216623	snp	A	C	C:60 A:0	CDS	+	327/903	109/300	synonymous_variant c.327A>C p.Ile109Ile	GS_RS01045	zupT	zinc transporter ZupT
216638	complex	CCGC	TCGT	TCGT:57 CCGC:0	CDS	+	342/903	114/300	synonymous_variant c.342_345delCCGCinsTCGT p.116	GS_RS01045	zupT	zinc transporter ZupT
216651	complex	TTG	CTC	CTC:55 TTG:0	CDS	+	355/903	119/300	synonymous_variant c.355_357delTTGinsCTC p.120	GS_RS01045	zupT	zinc transporter ZupT
216680	snp	T	G	G:70 T:0	CDS	+	384/903	128/300	missense_variant c.384T>G p.Asp128Glu	GS_RS01045	zupT	zinc transporter ZupT
216686	complex	CTG	TTA	TTA:51 CTG:0	CDS	+	390/903	130/300	missense_variant c.390_392delCTGinsTTA p.Cys131Tyr	GS_RS01045	zupT	zinc transporter ZupT
216707	snp	C	T	T:64 C:0	CDS	+	411/903	137/300	synonymous_variant c.411C>T p.His137His	GS_RS01045	zupT	zinc transporter ZupT
216719	snp	G	A	A:50 G:0	CDS	+	423/903	141/300	synonymous_variant c.423G>A p.Pro141Pro	GS_RS01045	zupT	zinc transporter ZupT
216728	snp	A	C	C:66 A:0	CDS	+	432/903	144/300	synonymous_variant c.432A>C p.Arg144Arg	GS_RS01045	zupT	zinc transporter ZupT
216767	snp	T	C	C:108 T:0	CDS	+	471/903	157/300	synonymous_variant c.471T>C p.Ile157Ile	GS_RS01045	zupT	zinc transporter ZupT
216782	complex	CCCC	TCCT	TCCT:69 CCCC:0	CDS	+	486/903	162/300	synonymous_variant c.486_489delCCCCinsTCCT p.164	GS_RS01045	zupT	zinc transporter ZupT
216800	snp	A	G	G:20 A:0	CDS	+	504/903	168/300	synonymous_variant c.504A>G p.Thr168Thr	GS_RS01045	zupT	zinc transporter ZupT
216820	snp	G	A	A:15 G:0	CDS	+	524/903	175/300	missense_variant c.524G>A p.Ser175Asn	GS_RS01045	zupT	zinc transporter ZupT
216827	complex	TGTCGGG	CGTTGGA	CGTTGGA:24 TGTCGGG:0	CDS	+	531/903	177/300	synonymous_variant c.531_537delTGTCGGGinsCGTTGGA p.180	GS_RS01045	zupT	zinc transporter ZupT
216887	snp	C	T	T:122 C:0	CDS	+	591/903	197/300	synonymous_variant c.591C>T p.Val197Val	GS_RS01045	zupT	zinc transporter ZupT
216932	snp	T	C	C:100 T:0	CDS	+	636/903	212/300	synonymous_variant c.636T>C p.Phe212Phe	GS_RS01045	zupT	zinc transporter ZupT
216938	complex	TTCTT	GTCGC	GTCGC:61 TTCTT:0	CDS	+	642/903	214/300	synonymous_variant c.642_646delTTCTTinsGTCGC p.217	GS_RS01045	zupT	zinc transporter ZupT
216975	snp	G	A	A:103 G:0	CDS	+	679/903	227/300	missense_variant c.679G>A p.Ala227Thr	GS_RS01045	zupT	zinc transporter ZupT
216992	snp	T	G	G:100 T:0	CDS	+	696/903	232/300	synonymous_variant c.696T>G p.Ala232Ala	GS_RS01045	zupT	zinc transporter ZupT
217013	snp	G	A	A:105 G:0	CDS	+	717/903	239/300	synonymous_variant c.717G>A p.Gly239Gly	GS_RS01045	zupT	zinc transporter ZupT
217199	snp	A	G	G:95 A:0	CDS	+	903/903	301/300	splice_region_variant&stop_retained_variant c.903A>G p.Ter301Ter	GS_RS01045	zupT	zinc transporter ZupT
217217	snp	C	T	T:85 C:0
217342	snp	T	A	A:109 T:0
217750	snp	G	A	A:108 G:0
217890	snp	T	C	C:121 T:0	CDS	+	124/801	42/266	missense_variant c.124T>C p.Cys42Arg	GS_RS01055		DUF4350 domain-containing protein
217971	snp	G	A	A:95 G:0	CDS	+	205/801	69/266	missense_variant c.205G>A p.Ala69Thr	GS_RS01055		DUF4350 domain-containing protein
218084	snp	T	C	C:136 T:0	CDS	+	318/801	106/266	synonymous_variant c.318T>C p.Ile106Ile	GS_RS01055		DUF4350 domain-containing protein
218125	snp	C	A	A:155 C:0	CDS	+	359/801	120/266	missense_variant c.359C>A p.Pro120His	GS_RS01055		DUF4350 domain-containing protein
218138	snp	T	C	C:156 T:0	CDS	+	372/801	124/266	synonymous_variant c.372T>C p.Ala124Ala	GS_RS01055		DUF4350 domain-containing protein
218180	snp	T	C	C:177 T:0	CDS	+	414/801	138/266	synonymous_variant c.414T>C p.Leu138Leu	GS_RS01055		DUF4350 domain-containing protein
218190	complex	AT	CA	CA:133 AT:0	CDS	+	424/801	142/266	missense_variant c.424_425delATinsCA p.Ile142His	GS_RS01055		DUF4350 domain-containing protein
218282	complex	CGGC	TGGT	TGGT:109 CGGC:0	CDS	+	516/801	172/266	synonymous_variant c.516_519delCGGCinsTGGT p.174	GS_RS01055		DUF4350 domain-containing protein
218428	snp	G	T	T:134 G:0	CDS	+	662/801	221/266	missense_variant c.662G>T p.Arg221Leu	GS_RS01055		DUF4350 domain-containing protein
218486	snp	C	T	T:117 C:0	CDS	+	720/801	240/266	synonymous_variant c.720C>T p.Asn240Asn	GS_RS01055		DUF4350 domain-containing protein
218535	complex	TCC	CCT	CCT:82 TCC:0	CDS	+	769/801	257/266	missense_variant c.769_771delTCCinsCCT p.Ser257Pro	GS_RS01055		DUF4350 domain-containing protein
218548	complex	TTCGA	ATCGC	ATCGC:56 TTCGA:0	CDS	+	782/801	261/266	missense_variant c.782_786delTTCGAinsATCGC p.Val261Asp	GS_RS01055		DUF4350 domain-containing protein
218568	snp	T	C	C:21 T:0
218573	complex	ACATCT	GCATTC	GCATTC:21 ACATCT:0
218597	snp	C	G	G:68 C:0
218639	snp	A	C	C:68 A:0
218643	del	CA	C	C:58 CA:0
218649	snp	T	C	C:52 T:0
218730	complex	ACTCT	TCTCC	TCTCC:80 ACTCT:0
218757	snp	A	G	G:83 A:0
218810	complex	TGGAGC	CGAAGT	CGAAGT:62 TGGAGC:0
218830	snp	T	G	G:66 T:0
218838	complex	TGC	AGT	AGT:38 TGC:0
218865	snp	G	A	A:71 G:0
218870	complex	GATGT	AATGC	AATGC:62 GATGT:0
218886	snp	A	G	G:86 A:0
218893	snp	C	T	T:58 C:0
218912	snp	A	T	T:110 A:0
218926	complex	GCCGG	ACCGA	ACCGA:109 GCCGG:0
219084	snp	A	T	T:140 A:0	CDS	+	40/993	14/330	missense_variant c.40A>T p.Thr14Ser	GS_RS01060		ABC transporter substrate-binding protein
219091	snp	C	T	T:135 C:0	CDS	+	47/993	16/330	missense_variant c.47C>T p.Ala16Val	GS_RS01060		ABC transporter substrate-binding protein
219116	complex	ACCTG	CCCTC	CCCTC:108 ACCTG:0	CDS	+	72/993	24/330	missense_variant c.72_76delACCTGinsCCCTC p.Ala26Pro	GS_RS01060		ABC transporter substrate-binding protein
219173	snp	G	T	T:142 G:0	CDS	+	129/993	43/330	synonymous_variant c.129G>T p.Leu43Leu	GS_RS01060		ABC transporter substrate-binding protein
219194	snp	T	C	C:132 T:0	CDS	+	150/993	50/330	synonymous_variant c.150T>C p.Leu50Leu	GS_RS01060		ABC transporter substrate-binding protein
219212	snp	C	T	T:124 C:0	CDS	+	168/993	56/330	synonymous_variant c.168C>T p.Ala56Ala	GS_RS01060		ABC transporter substrate-binding protein
219302	snp	A	G	G:119 A:0	CDS	+	258/993	86/330	synonymous_variant c.258A>G p.Lys86Lys	GS_RS01060		ABC transporter substrate-binding protein
219320	snp	T	G	G:131 T:0	CDS	+	276/993	92/330	synonymous_variant c.276T>G p.Gly92Gly	GS_RS01060		ABC transporter substrate-binding protein
219332	snp	C	T	T:119 C:0	CDS	+	288/993	96/330	synonymous_variant c.288C>T p.Pro96Pro	GS_RS01060		ABC transporter substrate-binding protein
219377	snp	C	T	T:144 C:0	CDS	+	333/993	111/330	synonymous_variant c.333C>T p.Val111Val	GS_RS01060		ABC transporter substrate-binding protein
219398	snp	G	C	C:116 G:0	CDS	+	354/993	118/330	synonymous_variant c.354G>C p.Pro118Pro	GS_RS01060		ABC transporter substrate-binding protein
219423	complex	CTGA	TTAG	TTAG:14 CTGA:0	CDS	+	379/993	127/330	missense_variant c.379_382delCTGAinsTTAG p.Thr128Ala	GS_RS01060		ABC transporter substrate-binding protein
219434	snp	T	C	C:70 T:0	CDS	+	390/993	130/330	synonymous_variant c.390T>C p.Gly130Gly	GS_RS01060		ABC transporter substrate-binding protein
219446	snp	C	G	G:107 C:0	CDS	+	402/993	134/330	synonymous_variant c.402C>G p.Val134Val	GS_RS01060		ABC transporter substrate-binding protein
219473	snp	G	C	C:160 G:0	CDS	+	429/993	143/330	synonymous_variant c.429G>C p.Val143Val	GS_RS01060		ABC transporter substrate-binding protein
219498	snp	C	A	A:128 C:0	CDS	+	454/993	152/330	missense_variant c.454C>A p.Gln152Lys	GS_RS01060		ABC transporter substrate-binding protein
219530	snp	T	C	C:117 T:0	CDS	+	486/993	162/330	synonymous_variant c.486T>C p.Ile162Ile	GS_RS01060		ABC transporter substrate-binding protein
219548	snp	G	A	A:134 G:0	CDS	+	504/993	168/330	synonymous_variant c.504G>A p.Glu168Glu	GS_RS01060		ABC transporter substrate-binding protein
219563	snp	G	T	T:126 G:0	CDS	+	519/993	173/330	synonymous_variant c.519G>T p.Leu173Leu	GS_RS01060		ABC transporter substrate-binding protein
219584	snp	A	G	G:129 A:0	CDS	+	540/993	180/330	synonymous_variant c.540A>G p.Ala180Ala	GS_RS01060		ABC transporter substrate-binding protein
219593	snp	T	C	C:132 T:0	CDS	+	549/993	183/330	synonymous_variant c.549T>C p.Asp183Asp	GS_RS01060		ABC transporter substrate-binding protein
219614	snp	G	A	A:130 G:0	CDS	+	570/993	190/330	synonymous_variant c.570G>A p.Glu190Glu	GS_RS01060		ABC transporter substrate-binding protein
219659	snp	A	C	C:156 A:0	CDS	+	615/993	205/330	synonymous_variant c.615A>C p.Ser205Ser	GS_RS01060		ABC transporter substrate-binding protein
219815	snp	C	T	T:109 C:0	CDS	+	771/993	257/330	synonymous_variant c.771C>T p.Gly257Gly	GS_RS01060		ABC transporter substrate-binding protein
219896	snp	G	T	T:132 G:0	CDS	+	852/993	284/330	synonymous_variant c.852G>T p.Pro284Pro	GS_RS01060		ABC transporter substrate-binding protein
219902	snp	T	C	C:140 T:0	CDS	+	858/993	286/330	synonymous_variant c.858T>C p.Arg286Arg	GS_RS01060		ABC transporter substrate-binding protein
219962	snp	G	T	T:124 G:1	CDS	+	918/993	306/330	synonymous_variant c.918G>T p.Leu306Leu	GS_RS01060		ABC transporter substrate-binding protein
219983	snp	C	T	T:153 C:0	CDS	+	939/993	313/330	synonymous_variant c.939C>T p.Ala313Ala	GS_RS01060		ABC transporter substrate-binding protein
220128	snp	A	C	C:157 A:0	CDS	+	75/912	25/303	synonymous_variant c.75A>C p.Ile25Ile	GS_RS01065		ABC transporter permease
220211	snp	C	A	A:149 C:0	CDS	+	158/912	53/303	missense_variant c.158C>A p.Thr53Asn	GS_RS01065		ABC transporter permease
220239	complex	CGTG	TGCA	TGCA:94 CGTG:0	CDS	+	186/912	62/303	missense_variant c.186_189delCGTGinsTGCA p.Val63Ala	GS_RS01065		ABC transporter permease
220357	snp	C	T	T:154 C:0	CDS	+	304/912	102/303	synonymous_variant c.304C>T p.Leu102Leu	GS_RS01065		ABC transporter permease
220409	snp	T	A	A:144 T:0	CDS	+	356/912	119/303	missense_variant c.356T>A p.Leu119Gln	GS_RS01065		ABC transporter permease
220419	snp	G	A	A:146 G:0	CDS	+	366/912	122/303	synonymous_variant c.366G>A p.Glu122Glu	GS_RS01065		ABC transporter permease
220464	snp	C	T	T:148 C:0	CDS	+	411/912	137/303	synonymous_variant c.411C>T p.Phe137Phe	GS_RS01065		ABC transporter permease
220491	snp	G	A	A:126 G:0	CDS	+	438/912	146/303	synonymous_variant c.438G>A p.Lys146Lys	GS_RS01065		ABC transporter permease
220506	snp	C	T	T:118 C:0	CDS	+	453/912	151/303	synonymous_variant c.453C>T p.Leu151Leu	GS_RS01065		ABC transporter permease
220515	snp	C	T	T:128 C:0	CDS	+	462/912	154/303	synonymous_variant c.462C>T p.Arg154Arg	GS_RS01065		ABC transporter permease
220584	complex	CCCCA	TCCCC	TCCCC:111 CCCCA:2	CDS	+	531/912	177/303	missense_variant c.531_535delCCCCAinsTCCCC p.Lys179Gln	GS_RS01065		ABC transporter permease
220593	complex	TCTC	CCTG	CCTG:102 TCTC:0	CDS	+	540/912	180/303	synonymous_variant c.540_543delTCTCinsCCTG p.182	GS_RS01065		ABC transporter permease
220644	snp	C	T	T:134 C:0	CDS	+	591/912	197/303	synonymous_variant c.591C>T p.Gly197Gly	GS_RS01065		ABC transporter permease
220671	snp	C	T	T:137 C:0	CDS	+	618/912	206/303	synonymous_variant c.618C>T p.Phe206Phe	GS_RS01065		ABC transporter permease
220741	snp	G	A	A:131 G:0	CDS	+	688/912	230/303	missense_variant c.688G>A p.Val230Ile	GS_RS01065		ABC transporter permease
220764	snp	G	C	C:106 G:0	CDS	+	711/912	237/303	synonymous_variant c.711G>C p.Gly237Gly	GS_RS01065		ABC transporter permease
220773	snp	C	T	T:121 C:0	CDS	+	720/912	240/303	synonymous_variant c.720C>T p.Thr240Thr	GS_RS01065		ABC transporter permease
220791	complex	TTCA	CTCC	CTCC:105 TTCA:0	CDS	+	738/912	246/303	synonymous_variant c.738_741delTTCAinsCTCC p.248	GS_RS01065		ABC transporter permease
220833	snp	C	T	T:135 C:0	CDS	+	780/912	260/303	synonymous_variant c.780C>T p.Tyr260Tyr	GS_RS01065		ABC transporter permease
220890	snp	T	C	C:141 T:0	CDS	+	837/912	279/303	synonymous_variant c.837T>C p.Ile279Ile	GS_RS01065		ABC transporter permease
220895	snp	T	C	C:148 T:0	CDS	+	842/912	281/303	missense_variant c.842T>C p.Val281Ala	GS_RS01065		ABC transporter permease
220919	snp	G	A	A:139 G:0	CDS	+	866/912	289/303	missense_variant c.866G>A p.Arg289Lys	GS_RS01065		ABC transporter permease
220981	snp	A	C	C:115 A:0
220999	snp	G	A	A:128 G:1	CDS	+	18/774	6/257	synonymous_variant c.18G>A p.Gly6Gly	GS_RS01070		ABC transporter ATP-binding protein
221014	snp	C	T	T:129 C:0	CDS	+	33/774	11/257	synonymous_variant c.33C>T p.Asn11Asn	GS_RS01070		ABC transporter ATP-binding protein
221034	snp	G	A	A:132 G:0	CDS	+	53/774	18/257	missense_variant c.53G>A p.Ser18Asn	GS_RS01070		ABC transporter ATP-binding protein
221062	snp	C	A	A:109 C:0	CDS	+	81/774	27/257	synonymous_variant c.81C>A p.Ile27Ile	GS_RS01070		ABC transporter ATP-binding protein
221113	snp	T	A	A:103 T:0	CDS	+	132/774	44/257	synonymous_variant c.132T>A p.Ile44Ile	GS_RS01070		ABC transporter ATP-binding protein
221119	snp	G	A	A:101 G:0	CDS	+	138/774	46/257	synonymous_variant c.138G>A p.Gly46Gly	GS_RS01070		ABC transporter ATP-binding protein
221176	snp	A	C	C:123 A:0	CDS	+	195/774	65/257	missense_variant c.195A>C p.Glu65Asp	GS_RS01070		ABC transporter ATP-binding protein
221194	complex	GAGG	CAAA	CAAA:80 GAGG:0	CDS	+	213/774	71/257	missense_variant c.213_216delGAGGinsCAAA p.Arg72Lys	GS_RS01070		ABC transporter ATP-binding protein
221354	snp	C	T	T:42 C:0	CDS	+	373/774	125/257	synonymous_variant c.373C>T p.Leu125Leu	GS_RS01070		ABC transporter ATP-binding protein
221365	snp	G	A	A:70 G:0	CDS	+	384/774	128/257	synonymous_variant c.384G>A p.Gly128Gly	GS_RS01070		ABC transporter ATP-binding protein
221371	snp	G	A	A:78 G:0	CDS	+	390/774	130/257	synonymous_variant c.390G>A p.Glu130Glu	GS_RS01070		ABC transporter ATP-binding protein
221392	snp	T	G	G:97 T:0	CDS	+	411/774	137/257	synonymous_variant c.411T>G p.Leu137Leu	GS_RS01070		ABC transporter ATP-binding protein
221410	snp	G	A	A:87 G:0	CDS	+	429/774	143/257	synonymous_variant c.429G>A p.Gly143Gly	GS_RS01070		ABC transporter ATP-binding protein
221449	snp	A	C	C:88 A:0	CDS	+	468/774	156/257	synonymous_variant c.468A>C p.Ser156Ser	GS_RS01070		ABC transporter ATP-binding protein
221458	snp	T	C	C:88 T:0	CDS	+	477/774	159/257	synonymous_variant c.477T>C p.Asp159Asp	GS_RS01070		ABC transporter ATP-binding protein
221479	snp	T	C	C:79 T:0	CDS	+	498/774	166/257	synonymous_variant c.498T>C p.His166His	GS_RS01070		ABC transporter ATP-binding protein
221485	snp	G	A	A:77 G:0	CDS	+	504/774	168/257	synonymous_variant c.504G>A p.Ala168Ala	GS_RS01070		ABC transporter ATP-binding protein
221524	snp	C	G	G:114 C:0	CDS	+	543/774	181/257	synonymous_variant c.543C>G p.Leu181Leu	GS_RS01070		ABC transporter ATP-binding protein
221539	snp	C	T	T:135 C:0	CDS	+	558/774	186/257	synonymous_variant c.558C>T p.Ile186Ile	GS_RS01070		ABC transporter ATP-binding protein
221587	snp	T	C	C:109 T:0	CDS	+	606/774	202/257	synonymous_variant c.606T>C p.His202His	GS_RS01070		ABC transporter ATP-binding protein
221602	snp	C	T	T:118 C:0	CDS	+	621/774	207/257	synonymous_variant c.621C>T p.Gly207Gly	GS_RS01070		ABC transporter ATP-binding protein
221683	snp	G	A	A:98 G:0	CDS	+	702/774	234/257	synonymous_variant c.702G>A p.Lys234Lys	GS_RS01070		ABC transporter ATP-binding protein
221743	snp	A	T	T:95 A:0	CDS	+	762/774	254/257	synonymous_variant c.762A>T p.Leu254Leu	GS_RS01070		ABC transporter ATP-binding protein
221766	complex	TTA	GTC	GTC:37 TTA:0
221783	complex	TC	CA	CA:32 TC:0
221790	snp	C	G	G:33 C:0
221808	snp	C	T	T:43 C:0	CDS	+	12/1509	4/502	synonymous_variant c.12C>T p.Ile4Ile	GS_RS01075		radical SAM protein
221817	complex	CGTA	TGTC	TGTC:31 CGTA:0	CDS	+	21/1509	7/502	synonymous_variant c.21_24delCGTAinsTGTC p.9	GS_RS01075		radical SAM protein
221826	snp	G	A	A:50 G:0	CDS	+	30/1509	10/502	synonymous_variant c.30G>A p.Lys10Lys	GS_RS01075		radical SAM protein
221844	snp	A	C	C:70 A:0	CDS	+	48/1509	16/502	synonymous_variant c.48A>C p.Ala16Ala	GS_RS01075		radical SAM protein
221868	snp	G	A	A:79 G:0	CDS	+	72/1509	24/502	synonymous_variant c.72G>A p.Glu24Glu	GS_RS01075		radical SAM protein
221880	snp	C	T	T:90 C:0	CDS	+	84/1509	28/502	synonymous_variant c.84C>T p.His28His	GS_RS01075		radical SAM protein
221888	snp	C	A	A:106 C:0	CDS	+	92/1509	31/502	missense_variant c.92C>A p.Pro31His	GS_RS01075		radical SAM protein
221937	snp	G	A	A:111 G:0	CDS	+	141/1509	47/502	synonymous_variant c.141G>A p.Glu47Glu	GS_RS01075		radical SAM protein
221947	complex	GCGGCT	CCAGCC	CCAGCC:72 GCGGCT:0	CDS	+	151/1509	51/502	missense_variant c.151_156delGCGGCTinsCCAGCC p.Ala51Pro	GS_RS01075		radical SAM protein
221982	snp	C	A	A:118 C:0	CDS	+	186/1509	62/502	synonymous_variant c.186C>A p.Arg62Arg	GS_RS01075		radical SAM protein
222015	snp	A	G	G:112 A:0	CDS	+	219/1509	73/502	synonymous_variant c.219A>G p.Gly73Gly	GS_RS01075		radical SAM protein
222026	snp	G	A	A:103 G:0	CDS	+	230/1509	77/502	missense_variant c.230G>A p.Cys77Tyr	GS_RS01075		radical SAM protein
222051	snp	T	G	G:103 T:0	CDS	+	255/1509	85/502	synonymous_variant c.255T>G p.Arg85Arg	GS_RS01075		radical SAM protein
222096	complex	CTC	GTG	GTG:74 CTC:0	CDS	+	300/1509	100/502	missense_variant c.300_302delCTCinsGTG p.AspSer100GluCys	GS_RS01075		radical SAM protein
222138	snp	C	G	G:80 C:0	CDS	+	342/1509	114/502	synonymous_variant c.342C>G p.Gly114Gly	GS_RS01075		radical SAM protein
222144	snp	C	T	T:101 C:0	CDS	+	348/1509	116/502	synonymous_variant c.348C>T p.Ser116Ser	GS_RS01075		radical SAM protein
222228	complex	TAAA	CGAG	CGAG:91 TAAA:0	CDS	+	432/1509	144/502	missense_variant c.432_435delTAAAinsCGAG p.Lys145Glu	GS_RS01075		radical SAM protein
222240	snp	T	C	C:130 T:0	CDS	+	444/1509	148/502	synonymous_variant c.444T>C p.Asp148Asp	GS_RS01075		radical SAM protein
222282	snp	A	G	G:126 A:0	CDS	+	486/1509	162/502	synonymous_variant c.486A>G p.Gln162Gln	GS_RS01075		radical SAM protein
222297	snp	T	C	C:128 T:0	CDS	+	501/1509	167/502	synonymous_variant c.501T>C p.Phe167Phe	GS_RS01075		radical SAM protein
222357	snp	A	G	G:90 A:0	CDS	+	561/1509	187/502	synonymous_variant c.561A>G p.Gly187Gly	GS_RS01075		radical SAM protein
222366	snp	T	G	G:94 T:0	CDS	+	570/1509	190/502	synonymous_variant c.570T>G p.Thr190Thr	GS_RS01075		radical SAM protein
222384	snp	C	T	T:88 C:0	CDS	+	588/1509	196/502	synonymous_variant c.588C>T p.Pro196Pro	GS_RS01075		radical SAM protein
222442	snp	T	C	C:78 T:0	CDS	+	646/1509	216/502	synonymous_variant c.646T>C p.Leu216Leu	GS_RS01075		radical SAM protein
222485	complex	ATCAG	GTGAC	GTGAC:16 ATCAG:0	CDS	+	689/1509	230/502	missense_variant c.689_693delATCAGinsGTGAC p.HisGln230ArgAsp	GS_RS01075		radical SAM protein
222498	complex	CGC	TGT	TGT:44 CGC:0	CDS	+	702/1509	234/502	missense_variant c.702_704delCGCinsTGT p.Ala235Val	GS_RS01075		radical SAM protein
222540	snp	A	T	T:125 A:0	CDS	+	744/1509	248/502	synonymous_variant c.744A>T p.Gly248Gly	GS_RS01075		radical SAM protein
222549	snp	G	T	T:121 G:0	CDS	+	753/1509	251/502	synonymous_variant c.753G>T p.Leu251Leu	GS_RS01075		radical SAM protein
222584	complex	ACTGT	GCTGC	GCTGC:118 ACTGT:0	CDS	+	788/1509	263/502	missense_variant c.788_792delACTGTinsGCTGC p.His263Arg	GS_RS01075		radical SAM protein
222609	snp	C	A	A:140 C:1	CDS	+	813/1509	271/502	synonymous_variant c.813C>A p.Ala271Ala	GS_RS01075		radical SAM protein
222615	snp	G	A	A:140 G:0	CDS	+	819/1509	273/502	synonymous_variant c.819G>A p.Gly273Gly	GS_RS01075		radical SAM protein
222626	complex	AC	GT	GT:107 AC:0	CDS	+	830/1509	277/502	missense_variant c.830_831delACinsGT p.His277Arg	GS_RS01075		radical SAM protein
222690	snp	G	A	A:132 G:0	CDS	+	894/1509	298/502	synonymous_variant c.894G>A p.Ala298Ala	GS_RS01075		radical SAM protein
222786	snp	T	C	C:34 T:0	CDS	+	990/1509	330/502	synonymous_variant c.990T>C p.Val330Val	GS_RS01075		radical SAM protein
222820	snp	G	A	A:43 G:0	CDS	+	1024/1509	342/502	missense_variant c.1024G>A p.Ala342Thr	GS_RS01075		radical SAM protein
222861	snp	C	T	T:59 C:0	CDS	+	1065/1509	355/502	synonymous_variant c.1065C>T p.Leu355Leu	GS_RS01075		radical SAM protein
222873	snp	T	C	C:53 T:0	CDS	+	1077/1509	359/502	synonymous_variant c.1077T>C p.Asp359Asp	GS_RS01075		radical SAM protein
222882	snp	T	G	G:53 T:0	CDS	+	1086/1509	362/502	synonymous_variant c.1086T>G p.Val362Val	GS_RS01075		radical SAM protein
222909	complex	TC	CT	CT:55 TC:0	CDS	+	1113/1509	371/502	synonymous_variant c.1113_1114delTCinsCT p.373	GS_RS01075		radical SAM protein
222924	snp	T	A	A:36 T:0	CDS	+	1128/1509	376/502	synonymous_variant c.1128T>A p.Ala376Ala	GS_RS01075		radical SAM protein
223065	complex	CCTA	TCTG	TCTG:105 CCTA:0	CDS	+	1269/1509	423/502	synonymous_variant c.1269_1272delCCTAinsTCTG p.425	GS_RS01075		radical SAM protein
223095	snp	A	G	G:123 A:0	CDS	+	1299/1509	433/502	synonymous_variant c.1299A>G p.Gly433Gly	GS_RS01075		radical SAM protein
223158	snp	C	T	T:121 C:1	CDS	+	1362/1509	454/502	synonymous_variant c.1362C>T p.Ala454Ala	GS_RS01075		radical SAM protein
223164	snp	G	A	A:117 G:0	CDS	+	1368/1509	456/502	synonymous_variant c.1368G>A p.Arg456Arg	GS_RS01075		radical SAM protein
223245	snp	C	T	T:40 C:0	CDS	+	1449/1509	483/502	synonymous_variant c.1449C>T p.Ile483Ile	GS_RS01075		radical SAM protein
223254	complex	GGAT	AGAC	AGAC:19 GGAT:0	CDS	+	1458/1509	486/502	synonymous_variant c.1458_1461delGGATinsAGAC p.488	GS_RS01075		radical SAM protein
223284	snp	C	A	A:30 C:1	CDS	+	1488/1509	496/502	synonymous_variant c.1488C>A p.Ala496Ala	GS_RS01075		radical SAM protein
223301	snp	C	G	G:32 C:0	CDS	+	1505/1509	502/502	missense_variant c.1505C>G p.Ala502Gly	GS_RS01075		radical SAM protein
223309	snp	G	C	C:31 G:0
223371	snp	G	C	C:49 G:0
223393	complex	TCGGC	CCGGT	CCGGT:52 TCGGC:0
223439	complex	TGC	AGT	AGT:35 TGC:0
223499	snp	C	T	T:27 C:0
223581	snp	T	C	C:40 T:0
223591	snp	A	G	G:32 A:0
223598	complex	GA	CG	CG:11 GA:0
223648	snp	A	C	C:21 A:0
223694	snp	C	T	T:88 C:0	CDS	+	24/888	8/295	synonymous_variant c.24C>T p.Leu8Leu	GS_RS01080		ATP-binding protein
223874	snp	G	A	A:106 G:0	CDS	+	204/888	68/295	synonymous_variant c.204G>A p.Lys68Lys	GS_RS01080		ATP-binding protein
224273	complex	CAAC	TAAT	TAAT:111 CAAC:0	CDS	+	603/888	201/295	synonymous_variant c.603_606delCAACinsTAAT p.203	GS_RS01080		ATP-binding protein
224300	snp	C	A	A:162 C:0	CDS	+	630/888	210/295	synonymous_variant c.630C>A p.Ala210Ala	GS_RS01080		ATP-binding protein
224384	snp	G	A	A:109 G:0	CDS	+	714/888	238/295	synonymous_variant c.714G>A p.Ala238Ala	GS_RS01080		ATP-binding protein
224390	snp	C	T	T:111 C:0	CDS	+	720/888	240/295	synonymous_variant c.720C>T p.Arg240Arg	GS_RS01080		ATP-binding protein
224396	snp	C	T	T:104 C:0	CDS	+	726/888	242/295	synonymous_variant c.726C>T p.Cys242Cys	GS_RS01080		ATP-binding protein
224405	snp	G	T	T:108 G:0	CDS	+	735/888	245/295	synonymous_variant c.735G>T p.Arg245Arg	GS_RS01080		ATP-binding protein
224422	snp	G	A	A:103 G:0	CDS	+	752/888	251/295	missense_variant c.752G>A p.Arg251Lys	GS_RS01080		ATP-binding protein
224434	snp	C	T	T:99 C:0	CDS	+	764/888	255/295	missense_variant c.764C>T p.Pro255Leu	GS_RS01080		ATP-binding protein
224439	snp	G	A	A:111 G:0	CDS	+	769/888	257/295	missense_variant c.769G>A p.Ala257Thr	GS_RS01080		ATP-binding protein
224462	snp	T	C	C:116 T:0	CDS	+	792/888	264/295	synonymous_variant c.792T>C p.Ala264Ala	GS_RS01080		ATP-binding protein
224492	snp	A	G	G:112 A:0	CDS	+	822/888	274/295	synonymous_variant c.822A>G p.Arg274Arg	GS_RS01080		ATP-binding protein
224525	snp	C	T	T:144 C:0	CDS	+	855/888	285/295	synonymous_variant c.855C>T p.His285His	GS_RS01080		ATP-binding protein
224552	snp	G	A	A:121 G:0	CDS	+	882/888	294/295	synonymous_variant c.882G>A p.Gly294Gly	GS_RS01080		ATP-binding protein
224568	snp	C	T	T:124 C:0
224577	snp	C	G	G:118 C:0
224583	snp	G	C	C:119 G:0
224625	snp	G	A	A:165 G:0
224641	snp	A	G	G:144 A:0
224673	snp	T	C	C:146 T:0
224696	snp	A	C	C:164 A:0
224714	snp	C	T	T:152 C:0
224749	snp	T	C	C:157 T:0	CDS	+	27/873	9/290	synonymous_variant c.27T>C p.Cys9Cys	GS_RS01085		bifunctional 5,10-methylenetetrahydrofolate dehydrogenase/5,10-methenyltetrahydrofolate cyclohydrolase
224791	snp	T	C	C:133 T:0	CDS	+	69/873	23/290	synonymous_variant c.69T>C p.Gly23Gly	GS_RS01085		bifunctional 5,10-methylenetetrahydrofolate dehydrogenase/5,10-methenyltetrahydrofolate cyclohydrolase
224971	complex	GGTT	AGTC	AGTC:125 GGTT:0	CDS	+	249/873	83/290	synonymous_variant c.249_252delGGTTinsAGTC p.85	GS_RS01085		bifunctional 5,10-methylenetetrahydrofolate dehydrogenase/5,10-methenyltetrahydrofolate cyclohydrolase
225025	complex	ACAC	GCAT	GCAT:133 ACAC:0	CDS	+	303/873	101/290	synonymous_variant c.303_306delACACinsGCAT p.103	GS_RS01085		bifunctional 5,10-methylenetetrahydrofolate dehydrogenase/5,10-methenyltetrahydrofolate cyclohydrolase
226298	snp	G	C	C:144 G:0
226304	snp	A	T	T:141 A:0
226330	snp	T	C	C:119 T:0
226365	snp	T	G	G:97 T:0
226373	snp	T	G	G:92 T:0
226384	snp	G	A	A:103 G:0
226394	snp	C	T	T:109 C:0
226405	snp	A	G	G:101 A:0
226436	snp	G	A	A:126 G:0	CDS	+	15/567	5/188	synonymous_variant c.15G>A p.Glu5Glu	GS_RS01095		nitroreductase family protein
226472	snp	A	C	C:119 A:0	CDS	+	51/567	17/188	synonymous_variant c.51A>C p.Ser17Ser	GS_RS01095		nitroreductase family protein
226504	snp	T	C	C:155 T:0	CDS	+	83/567	28/188	missense_variant c.83T>C p.Met28Thr	GS_RS01095		nitroreductase family protein
226541	snp	A	G	G:142 A:0	CDS	+	120/567	40/188	synonymous_variant c.120A>G p.Ala40Ala	GS_RS01095		nitroreductase family protein
226559	snp	C	T	T:138 C:0	CDS	+	138/567	46/188	synonymous_variant c.138C>T p.Arg46Arg	GS_RS01095		nitroreductase family protein
226584	snp	G	A	A:153 G:0	CDS	+	163/567	55/188	missense_variant c.163G>A p.Val55Ile	GS_RS01095		nitroreductase family protein
226604	snp	G	A	A:163 G:0	CDS	+	183/567	61/188	synonymous_variant c.183G>A p.Glu61Glu	GS_RS01095		nitroreductase family protein
226667	snp	G	T	T:136 G:0	CDS	+	246/567	82/188	synonymous_variant c.246G>T p.Ala82Ala	GS_RS01095		nitroreductase family protein
226787	snp	C	T	T:129 C:0	CDS	+	366/567	122/188	synonymous_variant c.366C>T p.Ala122Ala	GS_RS01095		nitroreductase family protein
226831	snp	G	A	A:102 G:0	CDS	+	410/567	137/188	missense_variant c.410G>A p.Gly137Asp	GS_RS01095		nitroreductase family protein
226844	snp	C	G	G:97 C:0	CDS	+	423/567	141/188	synonymous_variant c.423C>G p.Leu141Leu	GS_RS01095		nitroreductase family protein
226883	snp	T	G	G:103 T:0	CDS	+	462/567	154/188	synonymous_variant c.462T>G p.Val154Val	GS_RS01095		nitroreductase family protein
226934	snp	C	T	T:23 C:0	CDS	+	513/567	171/188	synonymous_variant c.513C>T p.Gly171Gly	GS_RS01095		nitroreductase family protein
226982	snp	G	A	A:42 G:0	CDS	+	561/567	187/188	synonymous_variant c.561G>A p.Lys187Lys	GS_RS01095		nitroreductase family protein
227048	snp	C	T	T:68 C:0
227057	snp	G	A	A:87 G:0
227089	snp	G	A	A:104 G:0	CDS	+	6/837	2/278	synonymous_variant c.6G>A p.Leu2Leu	GS_RS01100		SCO family protein
227102	snp	A	G	G:103 A:0	CDS	+	19/837	7/278	missense_variant c.19A>G p.Ile7Val	GS_RS01100		SCO family protein
227135	snp	G	T	T:99 G:0	CDS	+	52/837	18/278	missense_variant c.52G>T p.Gly18Cys	GS_RS01100		SCO family protein
227165	complex	GT	AC	AC:84 GT:0	CDS	+	82/837	28/278	missense_variant c.82_83delGTinsAC p.Val28Thr	GS_RS01100		SCO family protein
227195	complex	GCT	TCG	TCG:72 GCT:0	CDS	+	112/837	38/278	missense_variant c.112_114delGCTinsTCG p.Ala38Ser	GS_RS01100		SCO family protein
227206	snp	G	A	A:90 G:0	CDS	+	123/837	41/278	synonymous_variant c.123G>A p.Glu41Glu	GS_RS01100		SCO family protein
227226	snp	A	C	C:87 A:0	CDS	+	143/837	48/278	missense_variant c.143A>C p.Asp48Ala	GS_RS01100		SCO family protein
227236	snp	G	A	A:86 G:0	CDS	+	153/837	51/278	synonymous_variant c.153G>A p.Leu51Leu	GS_RS01100		SCO family protein
227248	snp	T	C	C:105 T:0	CDS	+	165/837	55/278	synonymous_variant c.165T>C p.Ile55Ile	GS_RS01100		SCO family protein
227257	snp	C	T	T:102 C:0	CDS	+	174/837	58/278	synonymous_variant c.174C>T p.Asp58Asp	GS_RS01100		SCO family protein
227272	snp	C	T	T:107 C:0	CDS	+	189/837	63/278	synonymous_variant c.189C>T p.Asp63Asp	GS_RS01100		SCO family protein
227294	snp	T	C	C:130 T:0	CDS	+	211/837	71/278	synonymous_variant c.211T>C p.Leu71Leu	GS_RS01100		SCO family protein
227302	snp	T	C	C:128 T:0	CDS	+	219/837	73/278	synonymous_variant c.219T>C p.Asp73Asp	GS_RS01100		SCO family protein
227392	snp	C	T	T:141 C:0	CDS	+	309/837	103/278	synonymous_variant c.309C>T p.Ile103Ile	GS_RS01100		SCO family protein
227434	snp	T	C	C:141 T:0	CDS	+	351/837	117/278	synonymous_variant c.351T>C p.Ile117Ile	GS_RS01100		SCO family protein
227458	snp	G	A	A:121 G:0	CDS	+	375/837	125/278	synonymous_variant c.375G>A p.Glu125Glu	GS_RS01100		SCO family protein
227473	snp	T	G	G:138 T:0	CDS	+	390/837	130/278	synonymous_variant c.390T>G p.Ala130Ala	GS_RS01100		SCO family protein
227486	snp	C	A	A:116 C:0	CDS	+	403/837	135/278	synonymous_variant c.403C>A p.Arg135Arg	GS_RS01100		SCO family protein
227494	complex	TCAG	CCAA	CCAA:91 TCAG:0	CDS	+	411/837	137/278	synonymous_variant c.411_414delTCAGinsCCAA p.139	GS_RS01100		SCO family protein
227521	complex	TGGGG	GGAGA	GGAGA:61 TGGGG:0	CDS	+	438/837	146/278	missense_variant c.438_442delTGGGGinsGGAGA p.GlyAsp147GluAsn	GS_RS01100		SCO family protein
227555	complex	GCGAA	ACGAC	ACGAC:116 GCGAA:0	CDS	+	472/837	158/278	missense_variant c.472_476delGCGAAinsACGAC p.AlaAsn158ThrThr	GS_RS01100		SCO family protein
227623	snp	T	C	C:125 T:0	CDS	+	540/837	180/278	synonymous_variant c.540T>C p.His180His	GS_RS01100		SCO family protein
227641	snp	G	C	C:133 G:0	CDS	+	558/837	186/278	synonymous_variant c.558G>C p.Val186Val	GS_RS01100		SCO family protein
227716	snp	G	A	A:137 G:3	CDS	+	633/837	211/278	synonymous_variant c.633G>A p.Leu211Leu	GS_RS01100		SCO family protein
227884	snp	C	G	G:121 C:0	CDS	+	801/837	267/278	synonymous_variant c.801C>G p.Gly267Gly	GS_RS01100		SCO family protein
227894	snp	T	G	G:126 T:0	CDS	+	811/837	271/278	missense_variant c.811T>G p.Ser271Ala	GS_RS01100		SCO family protein
228042	snp	A	T	T:134 A:0	CDS	+	126/1626	42/541	synonymous_variant c.126A>T p.Val42Val	GS_RS01105	ctaD	cytochrome c oxidase subunit I
228075	snp	G	A	A:127 G:0	CDS	+	159/1626	53/541	synonymous_variant c.159G>A p.Gly53Gly	GS_RS01105	ctaD	cytochrome c oxidase subunit I
228255	snp	T	C	C:105 T:0	CDS	+	339/1626	113/541	synonymous_variant c.339T>C p.Phe113Phe	GS_RS01105	ctaD	cytochrome c oxidase subunit I
228297	complex	CGCCGGC	TGCAGGG	TGCAGGG:68 CGCCGGC:0	CDS	+	381/1626	127/541	synonymous_variant c.381_387delCGCCGGCinsTGCAGGG p.130	GS_RS01105	ctaD	cytochrome c oxidase subunit I
228327	snp	A	C	C:35 A:0	CDS	+	411/1626	137/541	synonymous_variant c.411A>C p.Thr137Thr	GS_RS01105	ctaD	cytochrome c oxidase subunit I
228402	snp	T	G	G:106 T:0	CDS	+	486/1626	162/541	synonymous_variant c.486T>G p.Leu162Leu	GS_RS01105	ctaD	cytochrome c oxidase subunit I
228497	snp	T	G	G:119 T:0	CDS	+	581/1626	194/541	missense_variant c.581T>G p.Ile194Ser	GS_RS01105	ctaD	cytochrome c oxidase subunit I
228510	snp	T	C	C:108 T:0	CDS	+	594/1626	198/541	synonymous_variant c.594T>C p.Leu198Leu	GS_RS01105	ctaD	cytochrome c oxidase subunit I
228567	snp	G	A	A:117 G:0	CDS	+	651/1626	217/541	synonymous_variant c.651G>A p.Pro217Pro	GS_RS01105	ctaD	cytochrome c oxidase subunit I
228645	snp	G	C	C:111 G:0	CDS	+	729/1626	243/541	synonymous_variant c.729G>C p.Gly243Gly	GS_RS01105	ctaD	cytochrome c oxidase subunit I
228747	snp	C	T	T:170 C:0	CDS	+	831/1626	277/541	synonymous_variant c.831C>T p.Val277Val	GS_RS01105	ctaD	cytochrome c oxidase subunit I
228759	snp	G	A	A:165 G:0	CDS	+	843/1626	281/541	synonymous_variant c.843G>A p.Lys281Lys	GS_RS01105	ctaD	cytochrome c oxidase subunit I
228798	snp	T	C	C:160 T:0	CDS	+	882/1626	294/541	synonymous_variant c.882T>C p.Leu294Leu	GS_RS01105	ctaD	cytochrome c oxidase subunit I
228855	snp	G	A	A:130 G:0	CDS	+	939/1626	313/541	missense_variant c.939G>A p.Met313Ile	GS_RS01105	ctaD	cytochrome c oxidase subunit I
228870	complex	GCTG	ACTA	ACTA:96 GCTG:0	CDS	+	954/1626	318/541	synonymous_variant c.954_957delGCTGinsACTA p.320	GS_RS01105	ctaD	cytochrome c oxidase subunit I
228889	snp	T	A	A:111 T:0	CDS	+	973/1626	325/541	missense_variant c.973T>A p.Ser325Thr	GS_RS01105	ctaD	cytochrome c oxidase subunit I
228906	complex	ACCC	CCCG	CCCG:77 ACCC:0	CDS	+	990/1626	330/541	synonymous_variant c.990_993delACCCinsCCCG p.332	GS_RS01105	ctaD	cytochrome c oxidase subunit I
228924	snp	C	T	T:88 C:0	CDS	+	1008/1626	336/541	synonymous_variant c.1008C>T p.Val336Val	GS_RS01105	ctaD	cytochrome c oxidase subunit I
228934	snp	A	G	G:74 A:0	CDS	+	1018/1626	340/541	missense_variant c.1018A>G p.Ile340Val	GS_RS01105	ctaD	cytochrome c oxidase subunit I
228939	snp	C	A	A:80 C:0	CDS	+	1023/1626	341/541	synonymous_variant c.1023C>A p.Ser341Ser	GS_RS01105	ctaD	cytochrome c oxidase subunit I
229021	snp	T	C	C:90 T:0	CDS	+	1105/1626	369/541	synonymous_variant c.1105T>C p.Leu369Leu	GS_RS01105	ctaD	cytochrome c oxidase subunit I
229068	snp	C	T	T:118 C:0	CDS	+	1152/1626	384/541	synonymous_variant c.1152C>T p.His384His	GS_RS01105	ctaD	cytochrome c oxidase subunit I
229077	snp	C	T	T:118 C:0	CDS	+	1161/1626	387/541	synonymous_variant c.1161C>T p.His387His	GS_RS01105	ctaD	cytochrome c oxidase subunit I
229119	snp	C	T	T:97 C:0	CDS	+	1203/1626	401/541	synonymous_variant c.1203C>T p.Ala401Ala	GS_RS01105	ctaD	cytochrome c oxidase subunit I
229125	snp	C	T	T:100 C:0	CDS	+	1209/1626	403/541	synonymous_variant c.1209C>T p.Phe403Phe	GS_RS01105	ctaD	cytochrome c oxidase subunit I
229153	snp	C	T	T:130 C:0	CDS	+	1237/1626	413/541	synonymous_variant c.1237C>T p.Leu413Leu	GS_RS01105	ctaD	cytochrome c oxidase subunit I
229182	snp	C	T	T:113 C:0	CDS	+	1266/1626	422/541	synonymous_variant c.1266C>T p.Ala422Ala	GS_RS01105	ctaD	cytochrome c oxidase subunit I
229200	snp	C	T	T:87 C:0	CDS	+	1284/1626	428/541	synonymous_variant c.1284C>T p.Ile428Ile	GS_RS01105	ctaD	cytochrome c oxidase subunit I
229207	complex	GGG	ATC	ATC:40 GGG:0	CDS	+	1291/1626	431/541	missense_variant c.1291_1293delGGGinsATC p.Gly431Ile	GS_RS01105	ctaD	cytochrome c oxidase subunit I
229254	complex	CCTC	TCTG	TCTG:117 CCTC:0	CDS	+	1338/1626	446/541	synonymous_variant c.1338_1341delCCTCinsTCTG p.448	GS_RS01105	ctaD	cytochrome c oxidase subunit I
229263	snp	G	A	A:133 G:0	CDS	+	1347/1626	449/541	missense_variant c.1347G>A p.Met449Ile	GS_RS01105	ctaD	cytochrome c oxidase subunit I
229275	snp	G	A	A:122 G:0	CDS	+	1359/1626	453/541	synonymous_variant c.1359G>A p.Pro453Pro	GS_RS01105	ctaD	cytochrome c oxidase subunit I
229326	snp	T	C	C:142 T:0	CDS	+	1410/1626	470/541	synonymous_variant c.1410T>C p.Ser470Ser	GS_RS01105	ctaD	cytochrome c oxidase subunit I
229344	snp	C	T	T:128 C:0	CDS	+	1428/1626	476/541	synonymous_variant c.1428C>T p.Ile476Ile	GS_RS01105	ctaD	cytochrome c oxidase subunit I
229522	snp	C	A	A:84 C:0	CDS	+	1606/1626	536/541	synonymous_variant c.1606C>A p.Arg536Arg	GS_RS01105	ctaD	cytochrome c oxidase subunit I
229527	snp	A	G	G:84 A:0	CDS	+	1611/1626	537/541	synonymous_variant c.1611A>G p.Gly537Gly	GS_RS01105	ctaD	cytochrome c oxidase subunit I
229535	snp	T	C	C:89 T:0	CDS	+	1619/1626	540/541	missense_variant c.1619T>C p.Ile540Thr	GS_RS01105	ctaD	cytochrome c oxidase subunit I
229547	snp	T	C	C:97 T:0	CDS	+	9/603	3/200	synonymous_variant c.9T>C p.His3His	GS_RS01110		cytochrome c oxidase subunit 3 family protein
229571	snp	C	G	G:109 C:0	CDS	+	33/603	11/200	synonymous_variant c.33C>G p.Gly11Gly	GS_RS01110		cytochrome c oxidase subunit 3 family protein
229625	snp	A	G	G:122 A:0	CDS	+	87/603	29/200	synonymous_variant c.87A>G p.Gly29Gly	GS_RS01110		cytochrome c oxidase subunit 3 family protein
229661	snp	C	T	T:91 C:0	CDS	+	123/603	41/200	synonymous_variant c.123C>T p.Tyr41Tyr	GS_RS01110		cytochrome c oxidase subunit 3 family protein
229763	snp	A	G	G:90 A:0	CDS	+	225/603	75/200	synonymous_variant c.225A>G p.Val75Val	GS_RS01110		cytochrome c oxidase subunit 3 family protein
229797	snp	T	C	C:75 T:0	CDS	+	259/603	87/200	missense_variant c.259T>C p.Phe87Leu	GS_RS01110		cytochrome c oxidase subunit 3 family protein
229817	snp	T	G	G:68 T:0	CDS	+	279/603	93/200	synonymous_variant c.279T>G p.Thr93Thr	GS_RS01110		cytochrome c oxidase subunit 3 family protein
229823	snp	T	G	G:54 T:0	CDS	+	285/603	95/200	synonymous_variant c.285T>G p.Leu95Leu	GS_RS01110		cytochrome c oxidase subunit 3 family protein
229832	snp	A	C	C:69 A:0	CDS	+	294/603	98/200	synonymous_variant c.294A>C p.Gly98Gly	GS_RS01110		cytochrome c oxidase subunit 3 family protein
229841	complex	GGG	AGT	AGT:60 GGG:0	CDS	+	303/603	101/200	missense_variant c.303_305delGGGinsAGT p.Gly102Val	GS_RS01110		cytochrome c oxidase subunit 3 family protein
229856	snp	T	G	G:80 T:0	CDS	+	318/603	106/200	synonymous_variant c.318T>G p.Ala106Ala	GS_RS01110		cytochrome c oxidase subunit 3 family protein
229895	snp	C	A	A:99 C:0	CDS	+	357/603	119/200	synonymous_variant c.357C>A p.Gly119Gly	GS_RS01110		cytochrome c oxidase subunit 3 family protein
229943	snp	T	C	C:101 T:0	CDS	+	405/603	135/200	synonymous_variant c.405T>C p.Gly135Gly	GS_RS01110		cytochrome c oxidase subunit 3 family protein
229967	snp	C	T	T:99 C:0	CDS	+	429/603	143/200	synonymous_variant c.429C>T p.Leu143Leu	GS_RS01110		cytochrome c oxidase subunit 3 family protein
229995	snp	G	A	A:88 G:0	CDS	+	457/603	153/200	missense_variant c.457G>A p.Val153Ile	GS_RS01110		cytochrome c oxidase subunit 3 family protein
230057	snp	T	C	C:115 T:0	CDS	+	519/603	173/200	synonymous_variant c.519T>C p.Ile173Ile	GS_RS01110		cytochrome c oxidase subunit 3 family protein
230097	snp	C	T	T:110 C:0	CDS	+	559/603	187/200	synonymous_variant c.559C>T p.Leu187Leu	GS_RS01110		cytochrome c oxidase subunit 3 family protein
230117	snp	T	C	C:126 T:0	CDS	+	579/603	193/200	synonymous_variant c.579T>C p.Phe193Phe	GS_RS01110		cytochrome c oxidase subunit 3 family protein
230129	snp	C	T	T:136 C:0	CDS	+	591/603	197/200	synonymous_variant c.591C>T p.Tyr197Tyr	GS_RS01110		cytochrome c oxidase subunit 3 family protein
230153	snp	G	A	A:127 G:0
230219	snp	C	T	T:115 C:0	CDS	+	62/291	21/96	missense_variant c.62C>T p.Ala21Val	GS_RS01115		cytochrome C oxidase subunit IV family protein
230226	snp	T	C	C:108 T:0	CDS	+	69/291	23/96	synonymous_variant c.69T>C p.Leu23Leu	GS_RS01115		cytochrome C oxidase subunit IV family protein
230232	snp	C	T	T:111 C:0	CDS	+	75/291	25/96	synonymous_variant c.75C>T p.Ile25Ile	GS_RS01115		cytochrome C oxidase subunit IV family protein
230288	snp	C	T	T:133 C:0	CDS	+	131/291	44/96	missense_variant c.131C>T p.Ala44Val	GS_RS01115		cytochrome C oxidase subunit IV family protein
230331	snp	C	T	T:133 C:0	CDS	+	174/291	58/96	synonymous_variant c.174C>T p.Ile58Ile	GS_RS01115		cytochrome C oxidase subunit IV family protein
230371	complex	CGGT	AGAG	AGAG:88 CGGT:0	CDS	+	214/291	72/96	missense_variant c.214_217delCGGTinsAGAG p.Trp73Gly	GS_RS01115		cytochrome C oxidase subunit IV family protein
230418	mnp	AA	GC	GC:110 AA:0	CDS	+	261/291	87/96	missense_variant c.261_262delAAinsGC p.Ile88Leu	GS_RS01115		cytochrome C oxidase subunit IV family protein
230445	snp	C	T	T:165 C:0	CDS	+	288/291	96/96	synonymous_variant c.288C>T p.Arg96Arg	GS_RS01115		cytochrome C oxidase subunit IV family protein
230641	snp	G	A	A:93 G:0	CDS	+	184/915	62/304	missense_variant c.184G>A p.Val62Ile	GS_RS01120	coxB	cytochrome c oxidase subunit II
230670	snp	T	G	G:88 T:0	CDS	+	213/915	71/304	synonymous_variant c.213T>G p.Val71Val	GS_RS01120	coxB	cytochrome c oxidase subunit II
230685	snp	C	T	T:78 C:0	CDS	+	228/915	76/304	synonymous_variant c.228C>T p.Tyr76Tyr	GS_RS01120	coxB	cytochrome c oxidase subunit II
230706	snp	G	C	C:60 G:0	CDS	+	249/915	83/304	synonymous_variant c.249G>C p.Leu83Leu	GS_RS01120	coxB	cytochrome c oxidase subunit II
230718	snp	T	C	C:65 T:0	CDS	+	261/915	87/304	synonymous_variant c.261T>C p.His87His	GS_RS01120	coxB	cytochrome c oxidase subunit II
230742	snp	T	G	G:98 T:0	CDS	+	285/915	95/304	synonymous_variant c.285T>G p.Val95Val	GS_RS01120	coxB	cytochrome c oxidase subunit II
230753	snp	G	C	C:96 G:0	CDS	+	296/915	99/304	missense_variant c.296G>C p.Gly99Ala	GS_RS01120	coxB	cytochrome c oxidase subunit II
230781	complex	TCCGGGC	CCAGGGT	CCAGGGT:29 TCCGGGC:0	CDS	+	324/915	108/304	missense_variant c.324_330delTCCGGGCinsCCAGGGT p.Pro109Gln	GS_RS01120	coxB	cytochrome c oxidase subunit II
230792	snp	G	A	A:40 G:0	CDS	+	335/915	112/304	missense_variant c.335G>A p.Arg112Lys	GS_RS01120	coxB	cytochrome c oxidase subunit II
230805	snp	T	C	C:52 T:0	CDS	+	348/915	116/304	synonymous_variant c.348T>C p.Arg116Arg	GS_RS01120	coxB	cytochrome c oxidase subunit II
230859	complex	TCTG	GCTC	GCTC:45 TCTG:0	CDS	+	402/915	134/304	synonymous_variant c.402_405delTCTGinsGCTC p.136	GS_RS01120	coxB	cytochrome c oxidase subunit II
230889	complex	GGTG	CGTA	CGTA:15 GGTG:0	CDS	+	432/915	144/304	synonymous_variant c.432_435delGGTGinsCGTA p.146	GS_RS01120	coxB	cytochrome c oxidase subunit II
230976	snp	T	C	C:123 T:0	CDS	+	519/915	173/304	synonymous_variant c.519T>C p.Val173Val	GS_RS01120	coxB	cytochrome c oxidase subunit II
230985	snp	T	C	C:120 T:0	CDS	+	528/915	176/304	synonymous_variant c.528T>C p.Gly176Gly	GS_RS01120	coxB	cytochrome c oxidase subunit II
231009	snp	T	G	G:115 T:0	CDS	+	552/915	184/304	synonymous_variant c.552T>G p.Thr184Thr	GS_RS01120	coxB	cytochrome c oxidase subunit II
231022	snp	A	G	G:91 A:0	CDS	+	565/915	189/304	missense_variant c.565A>G p.Ile189Val	GS_RS01120	coxB	cytochrome c oxidase subunit II
231030	complex	CG	GA	GA:70 CG:0	CDS	+	573/915	191/304	missense_variant c.573_574delCGinsGA p.AspAla191GluThr	GS_RS01120	coxB	cytochrome c oxidase subunit II
231129	snp	C	T	T:83 C:0	CDS	+	672/915	224/304	synonymous_variant c.672C>T p.Cys224Cys	GS_RS01120	coxB	cytochrome c oxidase subunit II
231147	snp	T	C	C:61 T:0	CDS	+	690/915	230/304	synonymous_variant c.690T>C p.Ser230Ser	GS_RS01120	coxB	cytochrome c oxidase subunit II
231154	snp	C	G	G:55 C:0	CDS	+	697/915	233/304	missense_variant c.697C>G p.Leu233Val	GS_RS01120	coxB	cytochrome c oxidase subunit II
231159	snp	C	G	G:53 C:0	CDS	+	702/915	234/304	synonymous_variant c.702C>G p.Gly234Gly	GS_RS01120	coxB	cytochrome c oxidase subunit II
231168	snp	T	C	C:53 T:0	CDS	+	711/915	237/304	synonymous_variant c.711T>C p.Phe237Phe	GS_RS01120	coxB	cytochrome c oxidase subunit II
231174	snp	T	A	A:55 T:0	CDS	+	717/915	239/304	synonymous_variant c.717T>A p.Gly239Gly	GS_RS01120	coxB	cytochrome c oxidase subunit II
231206	complex	AT	GA	GA:81 AT:0	CDS	+	749/915	250/304	missense_variant c.749_750delATinsGA p.Asp250Gly	GS_RS01120	coxB	cytochrome c oxidase subunit II
231227	snp	C	G	G:48 C:0	CDS	+	770/915	257/304	missense_variant c.770C>G p.Thr257Ser	GS_RS01120	coxB	cytochrome c oxidase subunit II
231240	complex	ATAC	GTAT	GTAT:14 ATAC:0	CDS	+	783/915	261/304	synonymous_variant c.783_786delATACinsGTAT p.263	GS_RS01120	coxB	cytochrome c oxidase subunit II
231264	snp	G	A	A:42 G:0	CDS	+	807/915	269/304	synonymous_variant c.807G>A p.Gln269Gln	GS_RS01120	coxB	cytochrome c oxidase subunit II
231279	snp	T	G	G:80 T:0	CDS	+	822/915	274/304	synonymous_variant c.822T>G p.Val274Val	GS_RS01120	coxB	cytochrome c oxidase subunit II
231309	snp	C	T	T:102 C:0	CDS	+	852/915	284/304	synonymous_variant c.852C>T p.Pro284Pro	GS_RS01120	coxB	cytochrome c oxidase subunit II
231314	complex	CGGGA	AGGGG	AGGGG:98 CGGGA:0	CDS	+	857/915	286/304	missense_variant c.857_861delCGGGAinsAGGGG p.Pro286Gln	GS_RS01120	coxB	cytochrome c oxidase subunit II
231374	complex	CCGGCA	GCGGTG	GCGGTG:67 CCGGCA:0	CDS	+	6/813	2/270	missense_variant c.6_11delCCGGCAinsGCGGTG p.Gln4Trp	GS_RS01125		protoheme IX farnesyltransferase
231389	snp	T	G	G:91 T:0	CDS	+	21/813	7/270	synonymous_variant c.21T>G p.Val7Val	GS_RS01125		protoheme IX farnesyltransferase
231419	snp	T	C	C:89 T:0	CDS	+	51/813	17/270	synonymous_variant c.51T>C p.Asn17Asn	GS_RS01125		protoheme IX farnesyltransferase
231461	complex	CGCA	TGCG	TGCG:68 CGCA:0	CDS	+	93/813	31/270	synonymous_variant c.93_96delCGCAinsTGCG p.33	GS_RS01125		protoheme IX farnesyltransferase
231481	complex	TGGCG	CGGCC	CGGCC:46 TGGCG:0	CDS	+	113/813	38/270	missense_variant c.113_117delTGGCGinsCGGCC p.Val38Ala	GS_RS01125		protoheme IX farnesyltransferase
231498	complex	GCGA	ACGC	ACGC:46 GCGA:0	CDS	+	130/813	44/270	missense_variant c.130_133delGCGAinsACGC p.AlaIle44ThrLeu	GS_RS01125		protoheme IX farnesyltransferase
231512	snp	G	C	C:48 G:1	CDS	+	144/813	48/270	synonymous_variant c.144G>C p.Ala48Ala	GS_RS01125		protoheme IX farnesyltransferase
231557	complex	CCTC	TCTT	TCTT:47 CCTC:0	CDS	+	189/813	63/270	synonymous_variant c.189_192delCCTCinsTCTT p.65	GS_RS01125		protoheme IX farnesyltransferase
231572	complex	CA	TC	TC:20 CA:0	CDS	+	204/813	68/270	synonymous_variant c.204_205delCAinsTC p.70	GS_RS01125		protoheme IX farnesyltransferase
231578	snp	A	C	C:30 A:0	CDS	+	210/813	70/270	missense_variant c.210A>C p.Gln70His	GS_RS01125		protoheme IX farnesyltransferase
231602	snp	C	T	T:56 C:0	CDS	+	234/813	78/270	synonymous_variant c.234C>T p.Leu78Leu	GS_RS01125		protoheme IX farnesyltransferase
231611	snp	C	G	G:73 C:0	CDS	+	243/813	81/270	synonymous_variant c.243C>G p.Ala81Ala	GS_RS01125		protoheme IX farnesyltransferase
231645	snp	A	G	G:84 A:0	CDS	+	277/813	93/270	missense_variant c.277A>G p.Thr93Ala	GS_RS01125		protoheme IX farnesyltransferase
231662	snp	T	A	A:68 T:0	CDS	+	294/813	98/270	synonymous_variant c.294T>A p.Leu98Leu	GS_RS01125		protoheme IX farnesyltransferase
231678	snp	G	A	A:51 G:0	CDS	+	310/813	104/270	missense_variant c.310G>A p.Val104Ile	GS_RS01125		protoheme IX farnesyltransferase
231708	snp	G	A	A:67 G:0	CDS	+	340/813	114/270	missense_variant c.340G>A p.Ala114Thr	GS_RS01125		protoheme IX farnesyltransferase
231716	snp	C	T	T:71 C:0	CDS	+	348/813	116/270	synonymous_variant c.348C>T p.Tyr116Tyr	GS_RS01125		protoheme IX farnesyltransferase
231764	snp	C	A	A:46 C:0	CDS	+	396/813	132/270	synonymous_variant c.396C>A p.Ala132Ala	GS_RS01125		protoheme IX farnesyltransferase
231785	complex	ACTT	GCTC	GCTC:20 ACTT:0	CDS	+	417/813	139/270	synonymous_variant c.417_420delACTTinsGCTC p.141	GS_RS01125		protoheme IX farnesyltransferase
231797	snp	G	C	C:18 G:0	CDS	+	429/813	143/270	synonymous_variant c.429G>C p.Val143Val	GS_RS01125		protoheme IX farnesyltransferase
231821	snp	C	G	G:17 C:0	CDS	+	453/813	151/270	synonymous_variant c.453C>G p.Gly151Gly	GS_RS01125		protoheme IX farnesyltransferase
231833	snp	T	C	C:48 T:0	CDS	+	465/813	155/270	synonymous_variant c.465T>C p.Asp155Asp	GS_RS01125		protoheme IX farnesyltransferase
231839	snp	G	A	A:67 G:0	CDS	+	471/813	157/270	synonymous_variant c.471G>A p.Arg157Arg	GS_RS01125		protoheme IX farnesyltransferase
231849	snp	C	T	T:79 C:0	CDS	+	481/813	161/270	synonymous_variant c.481C>T p.Leu161Leu	GS_RS01125		protoheme IX farnesyltransferase
231860	snp	C	T	T:80 C:0	CDS	+	492/813	164/270	synonymous_variant c.492C>T p.Ile164Ile	GS_RS01125		protoheme IX farnesyltransferase
231941	snp	G	A	A:84 G:0	CDS	+	573/813	191/270	synonymous_variant c.573G>A p.Leu191Leu	GS_RS01125		protoheme IX farnesyltransferase
231946	snp	C	T	T:84 C:0	CDS	+	578/813	193/270	missense_variant c.578C>T p.Thr193Ile	GS_RS01125		protoheme IX farnesyltransferase
232045	snp	C	G	G:132 C:1	CDS	+	677/813	226/270	missense_variant c.677C>G p.Ala226Gly	GS_RS01125		protoheme IX farnesyltransferase
232091	snp	C	T	T:103 C:1	CDS	+	723/813	241/270	synonymous_variant c.723C>T p.Leu241Leu	GS_RS01125		protoheme IX farnesyltransferase
232119	complex	ACG	GTA	GTA:94 ACG:0	CDS	+	751/813	251/270	missense_variant c.751_753delACGinsGTA p.Thr251Val	GS_RS01125		protoheme IX farnesyltransferase
232177	snp	G	A	A:88 G:0	CDS	+	809/813	270/270	missense_variant c.809G>A p.Arg270Gln	GS_RS01125		protoheme IX farnesyltransferase
232310	snp	C	T	T:91 C:0	CDS	-	225/333	75/110	synonymous_variant c.225G>A p.Gln75Gln	GS_RS01130		cupin domain-containing protein
232388	snp	T	C	C:85 T:0	CDS	-	147/333	49/110	synonymous_variant c.147A>G p.Gly49Gly	GS_RS01130		cupin domain-containing protein
232505	snp	T	C	C:133 T:0	CDS	-	30/333	10/110	synonymous_variant c.30A>G p.Gly10Gly	GS_RS01130		cupin domain-containing protein
232550	snp	T	G	G:165 T:0
232555	snp	T	G	G:166 T:4
232653	snp	C	T	T:130 C:1	CDS	-	95/141	32/46	missense_variant c.95G>A p.Arg32Gln	GS_RS17380		hypothetical protein
232658	snp	C	G	G:128 C:0	CDS	-	90/141	30/46	synonymous_variant c.90G>C p.Arg30Arg	GS_RS17380		hypothetical protein
232673	snp	G	C	C:113 G:0	CDS	-	75/141	25/46	synonymous_variant c.75C>G p.Arg25Arg	GS_RS17380		hypothetical protein
232700	snp	A	T	T:119 A:0	CDS	-	48/141	16/46	synonymous_variant c.48T>A p.Thr16Thr	GS_RS17380		hypothetical protein
232706	snp	G	T	T:134 G:0	CDS	-	42/141	14/46	synonymous_variant c.42C>A p.Ala14Ala	GS_RS17380		hypothetical protein
232727	snp	G	A	A:151 G:0	CDS	-	21/141	1946-07-01	synonymous_variant c.21C>T p.Ile7Ile	GS_RS17380		hypothetical protein
232739	snp	T	C	C:150 T:0	CDS	-	9/141	1946-03-01	synonymous_variant c.9A>G p.Thr3Thr	GS_RS17380		hypothetical protein
232795	snp	T	C	C:122 T:0
232833	snp	G	A	A:120 G:0
232865	snp	G	C	C:120 G:0
232886	snp	A	G	G:118 A:0
232933	snp	A	C	C:157 A:0	CDS	+	6/1629	2/542	missense_variant c.6A>C p.Leu2Phe	GS_RS01135		L-lactate permease
232958	snp	C	T	T:116 C:0	CDS	+	31/1629	11/542	missense_variant c.31C>T p.Pro11Ser	GS_RS01135		L-lactate permease
232978	complex	CCCC	TCCT	TCCT:70 CCCC:0	CDS	+	51/1629	17/542	synonymous_variant c.51_54delCCCCinsTCCT p.19	GS_RS01135		L-lactate permease
232986	mnp	TA	CC	CC:70 TA:0	CDS	+	59/1629	20/542	missense_variant c.59_60delTAinsCC p.Val20Ala	GS_RS01135		L-lactate permease
233128	snp	T	C	C:133 T:0	CDS	+	201/1629	67/542	synonymous_variant c.201T>C p.Phe67Phe	GS_RS01135		L-lactate permease
233161	snp	C	A	A:161 C:0	CDS	+	234/1629	78/542	synonymous_variant c.234C>A p.Ala78Ala	GS_RS01135		L-lactate permease
233170	complex	TC	CT	CT:129 TC:0	CDS	+	243/1629	81/542	synonymous_variant c.243_244delTCinsCT p.83	GS_RS01135		L-lactate permease
233302	snp	G	C	C:113 G:0	CDS	+	375/1629	125/542	synonymous_variant c.375G>C p.Ala125Ala	GS_RS01135		L-lactate permease
233320	snp	C	G	G:130 C:0	CDS	+	393/1629	131/542	synonymous_variant c.393C>G p.Val131Val	GS_RS01135		L-lactate permease
233332	snp	G	A	A:130 G:0	CDS	+	405/1629	135/542	synonymous_variant c.405G>A p.Pro135Pro	GS_RS01135		L-lactate permease
233374	snp	C	T	T:130 C:0	CDS	+	447/1629	149/542	synonymous_variant c.447C>T p.Ile149Ile	GS_RS01135		L-lactate permease
233386	snp	A	C	C:137 A:0	CDS	+	459/1629	153/542	synonymous_variant c.459A>C p.Ala153Ala	GS_RS01135		L-lactate permease
233431	complex	CATC	GATT	GATT:112 CATC:0	CDS	+	504/1629	168/542	synonymous_variant c.504_507delCATCinsGATT p.170	GS_RS01135		L-lactate permease
233443	snp	C	T	T:117 C:0	CDS	+	516/1629	172/542	synonymous_variant c.516C>T p.Phe172Phe	GS_RS01135		L-lactate permease
233479	snp	C	T	T:119 C:0	CDS	+	552/1629	184/542	synonymous_variant c.552C>T p.Asn184Asn	GS_RS01135		L-lactate permease
233514	snp	A	T	T:128 A:0	CDS	+	587/1629	196/542	missense_variant c.587A>T p.Tyr196Phe	GS_RS01135		L-lactate permease
233524	snp	T	G	G:119 T:0	CDS	+	597/1629	199/542	synonymous_variant c.597T>G p.Leu199Leu	GS_RS01135		L-lactate permease
233572	complex	GAAG	CAAA	CAAA:64 GAAG:0	CDS	+	645/1629	215/542	synonymous_variant c.645_648delGAAGinsCAAA p.217	GS_RS01135		L-lactate permease
233593	complex	CGGG	AGGA	AGGA:53 CGGG:0	CDS	+	666/1629	222/542	missense_variant c.666_669delCGGGinsAGGA p.Asp222Glu	GS_RS01135		L-lactate permease
233602	snp	C	T	T:77 C:0	CDS	+	675/1629	225/542	synonymous_variant c.675C>T p.Leu225Leu	GS_RS01135		L-lactate permease
233620	snp	C	T	T:99 C:0	CDS	+	693/1629	231/542	synonymous_variant c.693C>T p.Gly231Gly	GS_RS01135		L-lactate permease
233647	snp	C	T	T:100 C:0	CDS	+	720/1629	240/542	synonymous_variant c.720C>T p.Phe240Phe	GS_RS01135		L-lactate permease
233653	snp	T	C	C:95 T:0	CDS	+	726/1629	242/542	synonymous_variant c.726T>C p.Asn242Asn	GS_RS01135		L-lactate permease
233665	snp	C	T	T:97 C:0	CDS	+	738/1629	246/542	synonymous_variant c.738C>T p.Asn246Asn	GS_RS01135		L-lactate permease
233722	complex	CTAC	GTAT	GTAT:45 CTAC:0	CDS	+	795/1629	265/542	synonymous_variant c.795_798delCTACinsGTAT p.267	GS_RS01135		L-lactate permease
233731	snp	T	C	C:35 T:0	CDS	+	804/1629	268/542	synonymous_variant c.804T>C p.Val268Val	GS_RS01135		L-lactate permease
233857	snp	G	A	A:21 G:0	CDS	+	930/1629	310/542	synonymous_variant c.930G>A p.Leu310Leu	GS_RS01135		L-lactate permease
233872	snp	C	T	T:43 C:0	CDS	+	945/1629	315/542	synonymous_variant c.945C>T p.Asp315Asp	GS_RS01135		L-lactate permease
233881	snp	T	C	C:52 T:0	CDS	+	954/1629	318/542	synonymous_variant c.954T>C p.Ser318Ser	GS_RS01135		L-lactate permease
233893	snp	G	A	A:74 G:0	CDS	+	966/1629	322/542	synonymous_variant c.966G>A p.Arg322Arg	GS_RS01135		L-lactate permease
233911	complex	CG	TA	TA:85 CG:0	CDS	+	984/1629	328/542	missense_variant c.984_985delCGinsTA p.Ala329Thr	GS_RS01135		L-lactate permease
233953	snp	C	A	A:101 C:0	CDS	+	1026/1629	342/542	synonymous_variant c.1026C>A p.Ala342Ala	GS_RS01135		L-lactate permease
233965	snp	C	T	T:105 C:0	CDS	+	1038/1629	346/542	synonymous_variant c.1038C>T p.Ala346Ala	GS_RS01135		L-lactate permease
233999	complex	GT	AC	AC:105 GT:0	CDS	+	1072/1629	358/542	missense_variant c.1072_1073delGTinsAC p.Val358Thr	GS_RS01135		L-lactate permease
234013	snp	G	A	A:84 G:0	CDS	+	1086/1629	362/542	synonymous_variant c.1086G>A p.Lys362Lys	GS_RS01135		L-lactate permease
234028	snp	G	A	A:31 G:0	CDS	+	1101/1629	367/542	synonymous_variant c.1101G>A p.Gln367Gln	GS_RS01135		L-lactate permease
234054	snp	T	C	C:35 T:0	CDS	+	1127/1629	376/542	missense_variant c.1127T>C p.Val376Ala	GS_RS01135		L-lactate permease
234089	snp	G	A	A:81 G:0	CDS	+	1162/1629	388/542	missense_variant c.1162G>A p.Val388Ile	GS_RS01135		L-lactate permease
234097	snp	T	C	C:88 T:0	CDS	+	1170/1629	390/542	synonymous_variant c.1170T>C p.Phe390Phe	GS_RS01135		L-lactate permease
234112	snp	A	C	C:90 A:0	CDS	+	1185/1629	395/542	synonymous_variant c.1185A>C p.Ile395Ile	GS_RS01135		L-lactate permease
234124	snp	G	T	T:96 G:0	CDS	+	1197/1629	399/542	synonymous_variant c.1197G>T p.Ala399Ala	GS_RS01135		L-lactate permease
234133	snp	T	C	C:86 T:0	CDS	+	1206/1629	402/542	synonymous_variant c.1206T>C p.Asp402Asp	GS_RS01135		L-lactate permease
234171	snp	C	A	A:117 C:0	CDS	+	1244/1629	415/542	missense_variant c.1244C>A p.Thr415Lys	GS_RS01135		L-lactate permease
234226	snp	G	A	A:151 G:0	CDS	+	1299/1629	433/542	synonymous_variant c.1299G>A p.Val433Val	GS_RS01135		L-lactate permease
234481	snp	A	G	G:151 A:1	CDS	+	1554/1629	518/542	synonymous_variant c.1554A>G p.Ala518Ala	GS_RS01135		L-lactate permease
234506	snp	C	T	T:151 C:0	CDS	+	1579/1629	527/542	synonymous_variant c.1579C>T p.Leu527Leu	GS_RS01135		L-lactate permease
234511	snp	C	T	T:146 C:0	CDS	+	1584/1629	528/542	synonymous_variant c.1584C>T p.Phe528Phe	GS_RS01135		L-lactate permease
234517	snp	G	T	T:137 G:0	CDS	+	1590/1629	530/542	synonymous_variant c.1590G>T p.Val530Val	GS_RS01135		L-lactate permease
234526	snp	C	A	A:130 C:0	CDS	+	1599/1629	533/542	synonymous_variant c.1599C>A p.Leu533Leu	GS_RS01135		L-lactate permease
234552	snp	C	A	A:122 C:0	CDS	+	1625/1629	542/542	stop_gained c.1625C>A p.Ser542*	GS_RS01135		L-lactate permease
234584	complex	CGAG	TGAA	TGAA:59 CGAG:0	CDS	+	12/918	4/305	synonymous_variant c.12_15delCGAGinsTGAA p.6	GS_RS01140		DNA cytosine methyltransferase
234608	snp	T	C	C:29 T:0	CDS	+	36/918	12/305	synonymous_variant c.36T>C p.Gly12Gly	GS_RS01140		DNA cytosine methyltransferase
234640	snp	G	A	A:39 G:0	CDS	+	68/918	23/305	missense_variant c.68G>A p.Arg23His	GS_RS01140		DNA cytosine methyltransferase
234653	complex	TA	CC	CC:15 TA:0	CDS	+	81/918	27/305	missense_variant c.81_82delTAinsCC p.Met28Leu	GS_RS01140		DNA cytosine methyltransferase
234659	snp	C	T	T:14 C:0	CDS	+	87/918	29/305	synonymous_variant c.87C>T p.Asp29Asp	GS_RS01140		DNA cytosine methyltransferase
234668	snp	G	C	C:36 G:0	CDS	+	96/918	32/305	missense_variant c.96G>C p.Glu32Asp	GS_RS01140		DNA cytosine methyltransferase
234683	snp	T	C	C:67 T:0	CDS	+	111/918	37/305	synonymous_variant c.111T>C p.Thr37Thr	GS_RS01140		DNA cytosine methyltransferase
234695	complex	CTTC	TTTT	TTTT:70 CTTC:0	CDS	+	123/918	41/305	synonymous_variant c.123_126delCTTCinsTTTT p.43	GS_RS01140		DNA cytosine methyltransferase
234710	snp	C	T	T:82 C:1	CDS	+	138/918	46/305	synonymous_variant c.138C>T p.Gly46Gly	GS_RS01140		DNA cytosine methyltransferase
234750	snp	C	T	T:113 C:0	CDS	+	178/918	60/305	synonymous_variant c.178C>T p.Leu60Leu	GS_RS01140		DNA cytosine methyltransferase
234761	snp	A	G	G:116 A:0	CDS	+	189/918	63/305	synonymous_variant c.189A>G p.Gly63Gly	GS_RS01140		DNA cytosine methyltransferase
234833	snp	T	C	C:118 T:0	CDS	+	261/918	87/305	synonymous_variant c.261T>C p.Ala87Ala	GS_RS01140		DNA cytosine methyltransferase
234866	mnp	CA	TG	TG:107 CA:0	CDS	+	294/918	98/305	missense_variant c.294_295delCAinsTG p.Asn99Asp	GS_RS01140		DNA cytosine methyltransferase
234902	snp	G	A	A:139 G:0	CDS	+	330/918	110/305	synonymous_variant c.330G>A p.Pro110Pro	GS_RS01140		DNA cytosine methyltransferase
234926	snp	G	T	T:117 G:0	CDS	+	354/918	118/305	synonymous_variant c.354G>T p.Val118Val	GS_RS01140		DNA cytosine methyltransferase
234935	snp	T	C	C:115 T:0	CDS	+	363/918	121/305	synonymous_variant c.363T>C p.Phe121Phe	GS_RS01140		DNA cytosine methyltransferase
234965	snp	G	C	C:64 G:0	CDS	+	393/918	131/305	synonymous_variant c.393G>C p.Thr131Thr	GS_RS01140		DNA cytosine methyltransferase
234975	complex	TCGTCG	GCGTTA	GCGTTA:26 TCGTCG:0	CDS	+	403/918	135/305	missense_variant c.403_408delTCGTCGinsGCGTTA p.SerSer135AlaLeu	GS_RS01140		DNA cytosine methyltransferase
234986	snp	G	A	A:38 G:0	CDS	+	414/918	138/305	synonymous_variant c.414G>A p.Gly138Gly	GS_RS01140		DNA cytosine methyltransferase
235031	snp	T	C	C:84 T:0	CDS	+	459/918	153/305	synonymous_variant c.459T>C p.Ile153Ile	GS_RS01140		DNA cytosine methyltransferase
235055	snp	T	C	C:66 T:0	CDS	+	483/918	161/305	synonymous_variant c.483T>C p.Tyr161Tyr	GS_RS01140		DNA cytosine methyltransferase
235071	complex	GAGT	CAAG	CAAG:24 GAGT:0	CDS	+	499/918	167/305	missense_variant c.499_502delGAGTinsCAAG p.GluSer167GlnAla	GS_RS01140		DNA cytosine methyltransferase
235127	snp	G	A	A:45 G:1	CDS	+	555/918	185/305	synonymous_variant c.555G>A p.Glu185Glu	GS_RS01140		DNA cytosine methyltransferase
235182	snp	G	T	T:109 G:0	CDS	+	610/918	204/305	missense_variant c.610G>T p.Ala204Ser	GS_RS01140		DNA cytosine methyltransferase
235202	complex	CGCG	TGCA	TGCA:93 CGCG:0	CDS	+	630/918	210/305	synonymous_variant c.630_633delCGCGinsTGCA p.212	GS_RS01140		DNA cytosine methyltransferase
235226	snp	T	C	C:98 T:0	CDS	+	654/918	218/305	synonymous_variant c.654T>C p.Pro218Pro	GS_RS01140		DNA cytosine methyltransferase
235233	snp	C	T	T:121 C:0	CDS	+	661/918	221/305	missense_variant c.661C>T p.Pro221Ser	GS_RS01140		DNA cytosine methyltransferase
235286	snp	A	G	G:104 A:0	CDS	+	714/918	238/305	synonymous_variant c.714A>G p.Ala238Ala	GS_RS01140		DNA cytosine methyltransferase
235309	snp	G	A	A:111 G:0	CDS	+	737/918	246/305	missense_variant c.737G>A p.Ser246Asn	GS_RS01140		DNA cytosine methyltransferase
235325	snp	T	A	A:96 T:0	CDS	+	753/918	251/305	synonymous_variant c.753T>A p.Arg251Arg	GS_RS01140		DNA cytosine methyltransferase
235331	snp	C	T	T:99 C:0	CDS	+	759/918	253/305	synonymous_variant c.759C>T p.Ser253Ser	GS_RS01140		DNA cytosine methyltransferase
235352	snp	G	C	C:108 G:0	CDS	+	780/918	260/305	synonymous_variant c.780G>C p.Leu260Leu	GS_RS01140		DNA cytosine methyltransferase
235358	snp	C	T	T:111 C:0	CDS	+	786/918	262/305	synonymous_variant c.786C>T p.His262His	GS_RS01140		DNA cytosine methyltransferase
235364	snp	A	C	C:105 A:0	CDS	+	792/918	264/305	synonymous_variant c.792A>C p.Pro264Pro	GS_RS01140		DNA cytosine methyltransferase
235497	snp	A	G	G:112 A:0
235596	snp	T	G	G:156 T:0	CDS	-	462/504	154/167	synonymous_variant c.462A>C p.Gly154Gly	GS_RS01145		FKBP-type peptidyl-prolyl cis-trans isomerase
235656	snp	T	G	G:159 T:0	CDS	-	402/504	134/167	synonymous_variant c.402A>C p.Val134Val	GS_RS01145		FKBP-type peptidyl-prolyl cis-trans isomerase
235701	snp	A	C	C:149 A:0	CDS	-	357/504	119/167	synonymous_variant c.357T>G p.Gly119Gly	GS_RS01145		FKBP-type peptidyl-prolyl cis-trans isomerase
235731	snp	A	G	G:69 A:0	CDS	-	327/504	109/167	synonymous_variant c.327T>C p.Asp109Asp	GS_RS01145		FKBP-type peptidyl-prolyl cis-trans isomerase
235737	complex	ACGCTCG	GCGCCCC	GCGCCCC:27 ACGCTCG:0	CDS	-	321/504	105/167	missense_variant c.315_321delCGAGCGTinsGGGGCGC p.Glu106Gly	GS_RS01145		FKBP-type peptidyl-prolyl cis-trans isomerase
235758	snp	T	C	C:63 T:0	CDS	-	300/504	100/167	synonymous_variant c.300A>G p.Glu100Glu	GS_RS01145		FKBP-type peptidyl-prolyl cis-trans isomerase
235812	complex	CTCA	TTCG	TTCG:61 CTCA:0	CDS	-	246/504	81/167	synonymous_variant c.243_246delTGAGinsCGAA p.83	GS_RS01145		FKBP-type peptidyl-prolyl cis-trans isomerase
235920	snp	G	A	A:135 G:0	CDS	-	138/504	46/167	synonymous_variant c.138C>T p.Gly46Gly	GS_RS01145		FKBP-type peptidyl-prolyl cis-trans isomerase
236107	snp	T	C	C:134 T:0
236192	snp	G	A	A:125 G:0
236197	snp	C	T	T:122 C:0
236287	snp	G	A	A:109 G:0	CDS	+	62/1653	21/550	missense_variant c.62G>A p.Ser21Asn	GS_RS01150		fatty acid--CoA ligase
236300	snp	T	C	C:105 T:0	CDS	+	75/1653	25/550	synonymous_variant c.75T>C p.Asn25Asn	GS_RS01150		fatty acid--CoA ligase
236318	snp	C	G	G:99 C:0	CDS	+	93/1653	31/550	synonymous_variant c.93C>G p.Pro31Pro	GS_RS01150		fatty acid--CoA ligase
236408	snp	C	T	T:118 C:0	CDS	+	183/1653	61/550	synonymous_variant c.183C>T p.Gly61Gly	GS_RS01150		fatty acid--CoA ligase
236483	snp	G	C	C:131 G:0	CDS	+	258/1653	86/550	synonymous_variant c.258G>C p.Ala86Ala	GS_RS01150		fatty acid--CoA ligase
236501	snp	A	G	G:135 A:0	CDS	+	276/1653	92/550	synonymous_variant c.276A>G p.Ala92Ala	GS_RS01150		fatty acid--CoA ligase
236654	snp	C	T	T:144 C:1	CDS	+	429/1653	143/550	synonymous_variant c.429C>T p.Leu143Leu	GS_RS01150		fatty acid--CoA ligase
236702	snp	T	G	G:141 T:0	CDS	+	477/1653	159/550	synonymous_variant c.477T>G p.Gly159Gly	GS_RS01150		fatty acid--CoA ligase
236727	snp	G	T	T:121 G:0	CDS	+	502/1653	168/550	missense_variant c.502G>T p.Ala168Ser	GS_RS01150		fatty acid--CoA ligase
236861	snp	T	C	C:140 T:0	CDS	+	636/1653	212/550	synonymous_variant c.636T>C p.Val212Val	GS_RS01150		fatty acid--CoA ligase
237197	snp	T	C	C:130 T:0	CDS	+	972/1653	324/550	synonymous_variant c.972T>C p.Gly324Gly	GS_RS01150		fatty acid--CoA ligase
237203	snp	C	T	T:128 C:0	CDS	+	978/1653	326/550	synonymous_variant c.978C>T p.Asp326Asp	GS_RS01150		fatty acid--CoA ligase
237230	snp	G	A	A:128 G:0	CDS	+	1005/1653	335/550	synonymous_variant c.1005G>A p.Glu335Glu	GS_RS01150		fatty acid--CoA ligase
237242	snp	T	C	C:126 T:0	CDS	+	1017/1653	339/550	synonymous_variant c.1017T>C p.Ile339Ile	GS_RS01150		fatty acid--CoA ligase
237249	snp	T	A	A:121 T:0	CDS	+	1024/1653	342/550	missense_variant c.1024T>A p.Phe342Ile	GS_RS01150		fatty acid--CoA ligase
237254	snp	A	G	G:116 A:0	CDS	+	1029/1653	343/550	synonymous_variant c.1029A>G p.Ser343Ser	GS_RS01150		fatty acid--CoA ligase
237303	snp	G	A	A:107 G:0	CDS	+	1078/1653	360/550	missense_variant c.1078G>A p.Val360Ile	GS_RS01150		fatty acid--CoA ligase
237329	snp	G	C	C:103 G:0	CDS	+	1104/1653	368/550	synonymous_variant c.1104G>C p.Leu368Leu	GS_RS01150		fatty acid--CoA ligase
237536	snp	T	C	C:188 T:0	CDS	+	1311/1653	437/550	synonymous_variant c.1311T>C p.Ile437Ile	GS_RS01150		fatty acid--CoA ligase
237551	snp	A	G	G:166 A:0	CDS	+	1326/1653	442/550	synonymous_variant c.1326A>G p.Lys442Lys	GS_RS01150		fatty acid--CoA ligase
237620	snp	C	T	T:134 C:0	CDS	+	1395/1653	465/550	synonymous_variant c.1395C>T p.Pro465Pro	GS_RS01150		fatty acid--CoA ligase
237647	snp	C	T	T:106 C:0	CDS	+	1422/1653	474/550	synonymous_variant c.1422C>T p.Gly474Gly	GS_RS01150		fatty acid--CoA ligase
237709	snp	C	T	T:94 C:0	CDS	+	1484/1653	495/550	missense_variant c.1484C>T p.Ala495Val	GS_RS01150		fatty acid--CoA ligase
237752	snp	A	G	G:125 A:0	CDS	+	1527/1653	509/550	synonymous_variant c.1527A>G p.Glu509Glu	GS_RS01150		fatty acid--CoA ligase
237767	complex	GATGG	AATGA	AATGA:121 GATGG:0	CDS	+	1542/1653	514/550	missense_variant c.1542_1546delGATGGinsAATGA p.Val516Ile	GS_RS01150		fatty acid--CoA ligase
237848	snp	A	G	G:173 A:0	CDS	+	1623/1653	541/550	synonymous_variant c.1623A>G p.Lys541Lys	GS_RS01150		fatty acid--CoA ligase
237911	snp	A	C	C:166 A:0	CDS	-	1044/1071	348/356	synonymous_variant c.1044T>G p.Leu348Leu	GS_RS01155		type IV pilus twitching motility protein PilT
237923	snp	G	A	A:150 G:0	CDS	-	1032/1071	344/356	synonymous_variant c.1032C>T p.Arg344Arg	GS_RS01155		type IV pilus twitching motility protein PilT
237974	snp	T	C	C:159 T:0	CDS	-	981/1071	327/356	synonymous_variant c.981A>G p.Glu327Glu	GS_RS01155		type IV pilus twitching motility protein PilT
238052	snp	G	T	T:135 G:0	CDS	-	903/1071	301/356	synonymous_variant c.903C>A p.Arg301Arg	GS_RS01155		type IV pilus twitching motility protein PilT
238091	snp	T	G	G:131 T:0	CDS	-	864/1071	288/356	synonymous_variant c.864A>C p.Arg288Arg	GS_RS01155		type IV pilus twitching motility protein PilT
238103	snp	C	T	T:154 C:0	CDS	-	852/1071	284/356	synonymous_variant c.852G>A p.Val284Val	GS_RS01155		type IV pilus twitching motility protein PilT
238109	snp	C	T	T:164 C:0	CDS	-	846/1071	282/356	synonymous_variant c.846G>A p.Pro282Pro	GS_RS01155		type IV pilus twitching motility protein PilT
253755	snp	G	A	A:91 G:1	CDS	-	195/831	65/276	synonymous_variant c.195C>T p.Gly65Gly	GS_RS01230		polysaccharide deacetylase family protein
253769	snp	G	C	C:104 G:0	CDS	-	181/831	61/276	missense_variant c.181C>G p.Gln61Glu	GS_RS01230		polysaccharide deacetylase family protein
253787	snp	G	A	A:95 G:0	CDS	-	163/831	55/276	synonymous_variant c.163C>T p.Leu55Leu	GS_RS01230		polysaccharide deacetylase family protein
253814	snp	T	C	C:95 T:0	CDS	-	136/831	46/276	missense_variant c.136A>G p.Arg46Gly	GS_RS01230		polysaccharide deacetylase family protein
253824	snp	C	T	T:90 C:1	CDS	-	126/831	42/276	synonymous_variant c.126G>A p.Ala42Ala	GS_RS01230		polysaccharide deacetylase family protein
253848	snp	A	G	G:84 A:0	CDS	-	102/831	34/276	synonymous_variant c.102T>C p.Val34Val	GS_RS01230		polysaccharide deacetylase family protein
253869	snp	A	G	G:91 A:0	CDS	-	81/831	27/276	synonymous_variant c.81T>C p.Ser27Ser	GS_RS01230		polysaccharide deacetylase family protein
253893	snp	T	C	C:104 T:0	CDS	-	57/831	19/276	synonymous_variant c.57A>G p.Gly19Gly	GS_RS01230		polysaccharide deacetylase family protein
253923	snp	G	A	A:128 G:0	CDS	-	27/831	9/276	synonymous_variant c.27C>T p.Ile9Ile	GS_RS01230		polysaccharide deacetylase family protein
253964	snp	A	G	G:134 A:0
253972	snp	G	A	A:127 G:0
254016	snp	C	T	T:117 C:0
254126	complex	TT	CA	CA:17 TT:0
254178	snp	C	T	T:47 C:0	CDS	+	48/1464	16/487	synonymous_variant c.48C>T p.Gly16Gly	GS_RS01235		B12-binding domain-containing radical SAM protein
254193	complex	TC	CA	CA:24 TC:0	CDS	+	63/1464	21/487	synonymous_variant c.63_64delTCinsCA p.23	GS_RS01235		B12-binding domain-containing radical SAM protein
254206	snp	C	T	T:33 C:0	CDS	+	76/1464	26/487	synonymous_variant c.76C>T p.Leu26Leu	GS_RS01235		B12-binding domain-containing radical SAM protein
254220	snp	C	T	T:33 C:0	CDS	+	90/1464	30/487	synonymous_variant c.90C>T p.Tyr30Tyr	GS_RS01235		B12-binding domain-containing radical SAM protein
254232	complex	GCTTCGC	ACTCCGT	ACTCCGT:13 GCTTCGC:0	CDS	+	102/1464	34/487	synonymous_variant c.102_108delGCTTCGCinsACTCCGT p.37	GS_RS01235		B12-binding domain-containing radical SAM protein
254268	complex	TCTTCGC	CCTCCGT	CCTCCGT:12 TCTTCGC:0	CDS	+	138/1464	46/487	synonymous_variant c.138_144delTCTTCGCinsCCTCCGT p.49	GS_RS01235		B12-binding domain-containing radical SAM protein
254286	snp	T	C	C:41 T:0	CDS	+	156/1464	52/487	synonymous_variant c.156T>C p.Gly52Gly	GS_RS01235		B12-binding domain-containing radical SAM protein
254379	snp	T	G	G:88 T:0	CDS	+	249/1464	83/487	synonymous_variant c.249T>G p.Arg83Arg	GS_RS01235		B12-binding domain-containing radical SAM protein
254394	snp	A	G	G:93 A:0	CDS	+	264/1464	88/487	synonymous_variant c.264A>G p.Ala88Ala	GS_RS01235		B12-binding domain-containing radical SAM protein
254424	snp	G	A	A:98 G:0	CDS	+	294/1464	98/487	synonymous_variant c.294G>A p.Gly98Gly	GS_RS01235		B12-binding domain-containing radical SAM protein
254478	snp	C	T	T:104 C:0	CDS	+	348/1464	116/487	synonymous_variant c.348C>T p.Ile116Ile	GS_RS01235		B12-binding domain-containing radical SAM protein
254499	snp	A	G	G:112 A:0	CDS	+	369/1464	123/487	synonymous_variant c.369A>G p.Glu123Glu	GS_RS01235		B12-binding domain-containing radical SAM protein
254511	snp	G	T	T:101 G:0	CDS	+	381/1464	127/487	synonymous_variant c.381G>T p.Leu127Leu	GS_RS01235		B12-binding domain-containing radical SAM protein
254553	snp	A	G	G:94 A:0	CDS	+	423/1464	141/487	synonymous_variant c.423A>G p.Val141Val	GS_RS01235		B12-binding domain-containing radical SAM protein
254646	snp	G	C	C:83 G:0	CDS	+	516/1464	172/487	synonymous_variant c.516G>C p.Arg172Arg	GS_RS01235		B12-binding domain-containing radical SAM protein
254685	snp	T	A	A:75 T:0	CDS	+	555/1464	185/487	synonymous_variant c.555T>A p.Leu185Leu	GS_RS01235		B12-binding domain-containing radical SAM protein
254691	snp	T	C	C:71 T:0	CDS	+	561/1464	187/487	synonymous_variant c.561T>C p.Phe187Phe	GS_RS01235		B12-binding domain-containing radical SAM protein
254778	snp	C	T	T:103 C:0	CDS	+	648/1464	216/487	synonymous_variant c.648C>T p.Cys216Cys	GS_RS01235		B12-binding domain-containing radical SAM protein
254793	snp	T	C	C:108 T:0	CDS	+	663/1464	221/487	synonymous_variant c.663T>C p.Ile221Ile	GS_RS01235		B12-binding domain-containing radical SAM protein
254799	snp	G	A	A:110 G:0	CDS	+	669/1464	223/487	synonymous_variant c.669G>A p.Ala223Ala	GS_RS01235		B12-binding domain-containing radical SAM protein
254808	snp	G	A	A:105 G:0	CDS	+	678/1464	226/487	synonymous_variant c.678G>A p.Glu226Glu	GS_RS01235		B12-binding domain-containing radical SAM protein
254829	snp	T	C	C:113 T:0	CDS	+	699/1464	233/487	synonymous_variant c.699T>C p.Asp233Asp	GS_RS01235		B12-binding domain-containing radical SAM protein
254883	snp	G	A	A:115 G:0	CDS	+	753/1464	251/487	synonymous_variant c.753G>A p.Glu251Glu	GS_RS01235		B12-binding domain-containing radical SAM protein
254892	snp	G	C	C:120 G:0	CDS	+	762/1464	254/487	missense_variant c.762G>C p.Glu254Asp	GS_RS01235		B12-binding domain-containing radical SAM protein
254908	complex	GGGG	AGGA	AGGA:108 GGGG:0	CDS	+	778/1464	260/487	missense_variant c.778_781delGGGGinsAGGA p.GlyVal260ArgIle	GS_RS01235		B12-binding domain-containing radical SAM protein
254970	snp	C	T	T:113 C:0	CDS	+	840/1464	280/487	synonymous_variant c.840C>T p.Asp280Asp	GS_RS01235		B12-binding domain-containing radical SAM protein
254988	complex	TCCC	CCCG	CCCG:99 TCCC:0	CDS	+	858/1464	286/487	synonymous_variant c.858_861delTCCCinsCCCG p.288	GS_RS01235		B12-binding domain-containing radical SAM protein
255036	snp	G	C	C:89 G:0	CDS	+	906/1464	302/487	synonymous_variant c.906G>C p.Thr302Thr	GS_RS01235		B12-binding domain-containing radical SAM protein
255045	snp	G	T	T:94 G:0	CDS	+	915/1464	305/487	synonymous_variant c.915G>T p.Gly305Gly	GS_RS01235		B12-binding domain-containing radical SAM protein
255102	snp	T	C	C:92 T:0	CDS	+	972/1464	324/487	synonymous_variant c.972T>C p.Leu324Leu	GS_RS01235		B12-binding domain-containing radical SAM protein
255108	complex	CGAA	GGAG	GGAG:77 CGAA:0	CDS	+	978/1464	326/487	synonymous_variant c.978_981delCGAAinsGGAG p.328	GS_RS01235		B12-binding domain-containing radical SAM protein
255150	snp	T	G	G:124 T:0	CDS	+	1020/1464	340/487	synonymous_variant c.1020T>G p.Pro340Pro	GS_RS01235		B12-binding domain-containing radical SAM protein
255158	snp	G	A	A:125 G:0	CDS	+	1028/1464	343/487	missense_variant c.1028G>A p.Gly343Asp	GS_RS01235		B12-binding domain-containing radical SAM protein
255185	snp	A	G	G:107 A:0	CDS	+	1055/1464	352/487	missense_variant c.1055A>G p.Asp352Gly	GS_RS01235		B12-binding domain-containing radical SAM protein
255241	snp	T	C	C:104 T:0	CDS	+	1111/1464	371/487	missense_variant c.1111T>C p.Ser371Pro	GS_RS01235		B12-binding domain-containing radical SAM protein
255336	snp	G	A	A:120 G:0	CDS	+	1206/1464	402/487	synonymous_variant c.1206G>A p.Val402Val	GS_RS01235		B12-binding domain-containing radical SAM protein
255575	snp	A	G	G:83 A:0	CDS	+	1445/1464	482/487	missense_variant c.1445A>G p.Tyr482Cys	GS_RS01235		B12-binding domain-containing radical SAM protein
255647	snp	T	C	C:105 T:0	CDS	+	54/1287	18/428	synonymous_variant c.54T>C p.Gly18Gly	GS_RS01240		B12-binding domain-containing radical SAM protein
255740	snp	C	T	T:123 C:0	CDS	+	147/1287	49/428	synonymous_variant c.147C>T p.Val49Val	GS_RS01240		B12-binding domain-containing radical SAM protein
256058	snp	T	C	C:63 T:0	CDS	+	465/1287	155/428	synonymous_variant c.465T>C p.Ala155Ala	GS_RS01240		B12-binding domain-containing radical SAM protein
256187	complex	AGAGATT	CGAAATC	CGAAATC:81 AGAGATT:0	CDS	+	594/1287	198/428	synonymous_variant c.594_600delAGAGATTinsCGAAATC p.201	GS_RS01240		B12-binding domain-containing radical SAM protein
256232	snp	C	T	T:96 C:0	CDS	+	639/1287	213/428	synonymous_variant c.639C>T p.Asp213Asp	GS_RS01240		B12-binding domain-containing radical SAM protein
256247	complex	TCCGGC	CCCGAT	CCCGAT:50 TCCGGC:0	CDS	+	654/1287	218/428	missense_variant c.654_659delTCCGGCinsCCCGAT p.Ala220Ile	GS_RS01240		B12-binding domain-containing radical SAM protein
256268	snp	C	T	T:62 C:0	CDS	+	675/1287	225/428	synonymous_variant c.675C>T p.Ile225Ile	GS_RS01240		B12-binding domain-containing radical SAM protein
256278	snp	C	T	T:61 C:0	CDS	+	685/1287	229/428	synonymous_variant c.685C>T p.Leu229Leu	GS_RS01240		B12-binding domain-containing radical SAM protein
256290	snp	A	G	G:80 A:0	CDS	+	697/1287	233/428	missense_variant c.697A>G p.Asn233Asp	GS_RS01240		B12-binding domain-containing radical SAM protein
256337	snp	G	C	C:109 G:0	CDS	+	744/1287	248/428	synonymous_variant c.744G>C p.Pro248Pro	GS_RS01240		B12-binding domain-containing radical SAM protein
256406	mnp	GG	AT	AT:118 GG:0	CDS	+	813/1287	271/428	missense_variant c.813_814delGGinsAT p.Ala272Ser	GS_RS01240		B12-binding domain-containing radical SAM protein
256449	snp	G	A	A:139 G:0	CDS	+	856/1287	286/428	missense_variant c.856G>A p.Ala286Thr	GS_RS01240		B12-binding domain-containing radical SAM protein
256478	snp	C	G	G:164 C:0	CDS	+	885/1287	295/428	synonymous_variant c.885C>G p.Ala295Ala	GS_RS01240		B12-binding domain-containing radical SAM protein
256548	snp	G	C	C:137 G:0	CDS	+	955/1287	319/428	missense_variant c.955G>C p.Val319Leu	GS_RS01240		B12-binding domain-containing radical SAM protein
256619	snp	C	A	A:127 C:0	CDS	+	1026/1287	342/428	synonymous_variant c.1026C>A p.Ala342Ala	GS_RS01240		B12-binding domain-containing radical SAM protein
256685	snp	T	C	C:123 T:0	CDS	+	1092/1287	364/428	synonymous_variant c.1092T>C p.Ser364Ser	GS_RS01240		B12-binding domain-containing radical SAM protein
256727	snp	T	C	C:107 T:0	CDS	+	1134/1287	378/428	synonymous_variant c.1134T>C p.Leu378Leu	GS_RS01240		B12-binding domain-containing radical SAM protein
256821	snp	T	C	C:135 T:0	CDS	+	1228/1287	410/428	missense_variant c.1228T>C p.Phe410Leu	GS_RS01240		B12-binding domain-containing radical SAM protein
256883	snp	C	T	T:131 C:0
256894	complex	TCT	ACC	ACC:111 TCT:0
256967	snp	A	C	C:131 A:0	CDS	+	27/978	9/325	synonymous_variant c.27A>C p.Ile9Ile	GS_RS01245		DMT family transporter
256979	snp	C	T	T:127 C:0	CDS	+	39/978	13/325	synonymous_variant c.39C>T p.Phe13Phe	GS_RS01245		DMT family transporter
257001	snp	C	T	T:136 C:0	CDS	+	61/978	21/325	missense_variant c.61C>T p.Leu21Phe	GS_RS01245		DMT family transporter
257019	snp	C	T	T:126 C:0	CDS	+	79/978	27/325	synonymous_variant c.79C>T p.Leu27Leu	GS_RS01245		DMT family transporter
257070	snp	C	T	T:120 C:0	CDS	+	130/978	44/325	synonymous_variant c.130C>T p.Leu44Leu	GS_RS01245		DMT family transporter
257091	snp	T	C	C:155 T:0	CDS	+	151/978	51/325	synonymous_variant c.151T>C p.Leu51Leu	GS_RS01245		DMT family transporter
257117	complex	ACTGA	GGTGG	GGTGG:88 ACTGA:0	CDS	+	177/978	59/325	missense_variant c.177_181delACTGAinsGGTGG p.LeuIle60ValVal	GS_RS01245		DMT family transporter
257168	snp	G	A	A:140 G:0	CDS	+	228/978	76/325	synonymous_variant c.228G>A p.Thr76Thr	GS_RS01245		DMT family transporter
257185	complex	GC	TT	TT:109 GC:0	CDS	+	245/978	82/325	missense_variant c.245_246delGCinsTT p.Cys82Phe	GS_RS01245		DMT family transporter
257412	snp	G	A	A:123 G:0	CDS	+	472/978	158/325	missense_variant c.472G>A p.Val158Ile	GS_RS01245		DMT family transporter
257483	snp	G	A	A:112 G:0	CDS	+	543/978	181/325	synonymous_variant c.543G>A p.Gly181Gly	GS_RS01245		DMT family transporter
257516	snp	C	G	G:117 C:0	CDS	+	576/978	192/325	synonymous_variant c.576C>G p.Pro192Pro	GS_RS01245		DMT family transporter
257567	snp	C	T	T:120 C:0	CDS	+	627/978	209/325	synonymous_variant c.627C>T p.Ile209Ile	GS_RS01245		DMT family transporter
257603	snp	C	T	T:45 C:0	CDS	+	663/978	221/325	synonymous_variant c.663C>T p.Pro221Pro	GS_RS01245		DMT family transporter
257640	complex	CTG	TTA	TTA:52 CTG:0	CDS	+	700/978	234/325	synonymous_variant c.700_702delCTGinsTTA p.235	GS_RS01245		DMT family transporter
257648	snp	G	A	A:91 G:0	CDS	+	708/978	236/325	synonymous_variant c.708G>A p.Ala236Ala	GS_RS01245		DMT family transporter
257666	snp	T	C	C:124 T:0	CDS	+	726/978	242/325	synonymous_variant c.726T>C p.Ile242Ile	GS_RS01245		DMT family transporter
257684	snp	T	C	C:113 T:0	CDS	+	744/978	248/325	synonymous_variant c.744T>C p.Leu248Leu	GS_RS01245		DMT family transporter
257699	snp	C	T	T:98 C:0	CDS	+	759/978	253/325	synonymous_variant c.759C>T p.Cys253Cys	GS_RS01245		DMT family transporter
257705	snp	A	G	G:107 A:0	CDS	+	765/978	255/325	synonymous_variant c.765A>G p.Ser255Ser	GS_RS01245		DMT family transporter
257768	complex	AGGG	CGGA	CGGA:134 AGGG:0	CDS	+	828/978	276/325	synonymous_variant c.828_831delAGGGinsCGGA p.278	GS_RS01245		DMT family transporter
257793	mnp	GC	CT	CT:116 GC:0	CDS	+	853/978	285/325	missense_variant c.853_854delGCinsCT p.Ala285Leu	GS_RS01245		DMT family transporter
257870	snp	C	G	G:125 C:0	CDS	+	930/978	310/325	synonymous_variant c.930C>G p.Thr310Thr	GS_RS01245		DMT family transporter
257878	snp	C	A	A:123 C:0	CDS	+	938/978	313/325	missense_variant c.938C>A p.Pro313Gln	GS_RS01245		DMT family transporter
257890	complex	TGG	AGA	AGA:112 TGG:0	CDS	+	950/978	317/325	missense_variant c.950_952delTGGinsAGA p.MetVal317LysIle	GS_RS01245		DMT family transporter
257924	del	ATCAC	A	A:70 ATCAC:0
257957	snp	C	T	T:130 C:0
258014	snp	T	C	C:129 T:0	CDS	+	51/441	17/146	synonymous_variant c.51T>C p.Ser17Ser	GS_RS01250		DUF2721 domain-containing protein
258134	snp	T	C	C:135 T:0	CDS	+	171/441	57/146	synonymous_variant c.171T>C p.Ser57Ser	GS_RS01250		DUF2721 domain-containing protein
258161	snp	G	A	A:126 G:0	CDS	+	198/441	66/146	synonymous_variant c.198G>A p.Glu66Glu	GS_RS01250		DUF2721 domain-containing protein
258189	snp	T	C	C:129 T:0	CDS	+	226/441	76/146	synonymous_variant c.226T>C p.Leu76Leu	GS_RS01250		DUF2721 domain-containing protein
258266	snp	T	A	A:144 T:1	CDS	+	303/441	101/146	synonymous_variant c.303T>A p.Gly101Gly	GS_RS01250		DUF2721 domain-containing protein
258350	snp	C	T	T:156 C:0	CDS	+	387/441	129/146	synonymous_variant c.387C>T p.Gly129Gly	GS_RS01250		DUF2721 domain-containing protein
258433	snp	A	C	C:94 A:0
258440	snp	A	G	G:89 A:0
258454	snp	G	A	A:86 G:0
258464	snp	T	C	C:75 T:0
258473	snp	A	G	G:59 A:0
258485	snp	T	G	G:44 T:0
258506	snp	G	A	A:14 G:0
258512	complex	TT	AG	AG:17 TT:0
258537	snp	C	A	A:43 C:0
258552	snp	T	C	C:36 T:0
258559	complex	AATTG	GATTT	GATTT:11 AATTG:0
258697	complex	CAGG	TAGA	TAGA:43 CAGG:0
258712	snp	T	G	G:82 T:0
258780	mnp	AC	CT	CT:69 AC:0
258805	snp	T	C	C:27 T:0
258870	complex	CGGCTA	AGGTT	AGGTT:24 CGGCTA:0
258911	complex	GGT	TGA	TGA:21 GGT:0
258918	ins	G	GT	GT:12 G:0
258933	snp	G	T	T:20 G:0
258939	snp	C	G	G:16 C:0
258948	snp	G	A	A:16 G:0
260245	snp	T	C	C:50 T:0
260307	snp	T	G	G:52 T:0
260325	complex	CATGT	AATAC	AATAC:30 CATGT:0
260338	snp	A	T	T:68 A:0
260360	snp	T	C	C:89 T:0
260376	snp	T	C	C:72 T:0
260411	snp	G	C	C:68 G:0
260419	complex	AGA	GGC	GGC:86 AGA:0
260456	complex	GCTCG	ACTCA	ACTCA:109 GCTCG:0
260473	snp	T	G	G:110 T:0
260500	snp	C	T	T:90 C:0	CDS	+	1993-06-01	2/830	synonymous_variant c.6C>T p.Ile2Ile	GS_RS01260		PAS domain S-box protein
260507	complex	CAC	TAT	TAT:65 CAC:0	CDS	+	13/2493	5/830	missense_variant c.13_15delCACinsTAT p.His5Tyr	GS_RS01260		PAS domain S-box protein
260521	snp	G	A	A:95 G:0	CDS	+	27/2493	9/830	synonymous_variant c.27G>A p.Ser9Ser	GS_RS01260		PAS domain S-box protein
260536	snp	G	A	A:82 G:1	CDS	+	42/2493	14/830	synonymous_variant c.42G>A p.Leu14Leu	GS_RS01260		PAS domain S-box protein
260556	snp	G	A	A:122 G:0	CDS	+	62/2493	21/830	missense_variant c.62G>A p.Arg21His	GS_RS01260		PAS domain S-box protein
260581	complex	TCTC	CCTT	CCTT:56 TCTC:0	CDS	+	87/2493	29/830	synonymous_variant c.87_90delTCTCinsCCTT p.31	GS_RS01260		PAS domain S-box protein
260608	snp	T	G	G:20 T:0	CDS	+	114/2493	38/830	synonymous_variant c.114T>G p.Arg38Arg	GS_RS01260		PAS domain S-box protein
260621	snp	A	C	C:49 A:0	CDS	+	127/2493	43/830	missense_variant c.127A>C p.Ser43Arg	GS_RS01260		PAS domain S-box protein
260631	snp	C	T	T:67 C:0	CDS	+	137/2493	46/830	missense_variant c.137C>T p.Ala46Val	GS_RS01260		PAS domain S-box protein
260644	snp	T	C	C:79 T:0	CDS	+	150/2493	50/830	synonymous_variant c.150T>C p.His50His	GS_RS01260		PAS domain S-box protein
260659	snp	G	A	A:81 G:0	CDS	+	165/2493	55/830	synonymous_variant c.165G>A p.Glu55Glu	GS_RS01260		PAS domain S-box protein
260672	snp	G	A	A:66 G:0	CDS	+	178/2493	60/830	missense_variant c.178G>A p.Ala60Thr	GS_RS01260		PAS domain S-box protein
260723	snp	A	C	C:79 A:0	CDS	+	229/2493	77/830	missense_variant c.229A>C p.Ile77Leu	GS_RS01260		PAS domain S-box protein
260736	snp	G	A	A:78 G:0	CDS	+	242/2493	81/830	missense_variant c.242G>A p.Gly81Glu	GS_RS01260		PAS domain S-box protein
260746	snp	G	C	C:70 G:0	CDS	+	252/2493	84/830	synonymous_variant c.252G>C p.Val84Val	GS_RS01260		PAS domain S-box protein
260764	snp	G	T	T:57 G:0	CDS	+	270/2493	90/830	synonymous_variant c.270G>T p.Val90Val	GS_RS01260		PAS domain S-box protein
260773	complex	TGG	CGA	CGA:34 TGG:0	CDS	+	279/2493	93/830	missense_variant c.279_281delTGGinsCGA p.Gly94Asp	GS_RS01260		PAS domain S-box protein
260786	snp	C	T	T:37 C:0	CDS	+	292/2493	98/830	synonymous_variant c.292C>T p.Leu98Leu	GS_RS01260		PAS domain S-box protein
260794	snp	G	T	T:26 G:0	CDS	+	300/2493	100/830	missense_variant c.300G>T p.Met100Ile	GS_RS01260		PAS domain S-box protein
260800	snp	T	C	C:43 T:0	CDS	+	306/2493	102/830	synonymous_variant c.306T>C p.Leu102Leu	GS_RS01260		PAS domain S-box protein
260809	snp	C	T	T:67 C:0	CDS	+	315/2493	105/830	synonymous_variant c.315C>T p.Ser105Ser	GS_RS01260		PAS domain S-box protein
260821	complex	TCGC	GCGT	GCGT:79 TCGC:0	CDS	+	327/2493	109/830	missense_variant c.327_330delTCGCinsGCGT p.Ser109Arg	GS_RS01260		PAS domain S-box protein
260875	snp	C	T	T:110 C:0	CDS	+	381/2493	127/830	synonymous_variant c.381C>T p.Cys127Cys	GS_RS01260		PAS domain S-box protein
260896	snp	T	C	C:116 T:0	CDS	+	402/2493	134/830	synonymous_variant c.402T>C p.Leu134Leu	GS_RS01260		PAS domain S-box protein
260902	snp	A	G	G:115 A:0	CDS	+	408/2493	136/830	synonymous_variant c.408A>G p.Ser136Ser	GS_RS01260		PAS domain S-box protein
260944	snp	T	C	C:121 T:0	CDS	+	450/2493	150/830	synonymous_variant c.450T>C p.Gly150Gly	GS_RS01260		PAS domain S-box protein
260962	snp	C	T	T:112 C:1	CDS	+	468/2493	156/830	synonymous_variant c.468C>T p.Ala156Ala	GS_RS01260		PAS domain S-box protein
260967	snp	A	G	G:102 A:0	CDS	+	473/2493	158/830	missense_variant c.473A>G p.Asp158Gly	GS_RS01260		PAS domain S-box protein
261011	snp	G	A	A:128 G:1	CDS	+	517/2493	173/830	missense_variant c.517G>A p.Ala173Thr	GS_RS01260		PAS domain S-box protein
261031	snp	A	G	G:89 A:0	CDS	+	537/2493	179/830	synonymous_variant c.537A>G p.Arg179Arg	GS_RS01260		PAS domain S-box protein
261036	snp	A	G	G:81 A:0	CDS	+	542/2493	181/830	missense_variant c.542A>G p.Glu181Gly	GS_RS01260		PAS domain S-box protein
261046	snp	C	T	T:94 C:0	CDS	+	552/2493	184/830	synonymous_variant c.552C>T p.His184His	GS_RS01260		PAS domain S-box protein
261053	snp	A	G	G:91 A:0	CDS	+	559/2493	187/830	missense_variant c.559A>G p.Thr187Ala	GS_RS01260		PAS domain S-box protein
261063	snp	C	T	T:75 C:0	CDS	+	569/2493	190/830	missense_variant c.569C>T p.Ala190Val	GS_RS01260		PAS domain S-box protein
261076	snp	T	C	C:96 T:0	CDS	+	582/2493	194/830	synonymous_variant c.582T>C p.Gly194Gly	GS_RS01260		PAS domain S-box protein
261097	complex	TGCCA	CGCCG	CGCCG:102 TGCCA:0	CDS	+	603/2493	201/830	missense_variant c.603_607delTGCCAinsCGCCG p.Met203Val	GS_RS01260		PAS domain S-box protein
261130	snp	A	G	G:122 A:0	CDS	+	636/2493	212/830	synonymous_variant c.636A>G p.Pro212Pro	GS_RS01260		PAS domain S-box protein
261157	complex	CCCC	TCCT	TCCT:93 CCCC:0	CDS	+	663/2493	221/830	synonymous_variant c.663_666delCCCCinsTCCT p.223	GS_RS01260		PAS domain S-box protein
261181	snp	T	C	C:115 T:0	CDS	+	687/2493	229/830	synonymous_variant c.687T>C p.Gly229Gly	GS_RS01260		PAS domain S-box protein
261187	snp	G	A	A:128 G:0	CDS	+	693/2493	231/830	synonymous_variant c.693G>A p.Pro231Pro	GS_RS01260		PAS domain S-box protein
261199	snp	C	G	G:133 C:0	CDS	+	705/2493	235/830	synonymous_variant c.705C>G p.Gly235Gly	GS_RS01260		PAS domain S-box protein
261235	complex	GG	AA	AA:88 GG:0	CDS	+	741/2493	247/830	missense_variant c.741_742delGGinsAA p.Ala248Thr	GS_RS01260		PAS domain S-box protein
261247	complex	CAT	TAC	TAC:59 CAT:0	CDS	+	753/2493	251/830	missense_variant c.753_755delCATinsTAC p.Ile252Thr	GS_RS01260		PAS domain S-box protein
261262	complex	GGA	AGC	AGC:55 GGA:0	CDS	+	768/2493	256/830	missense_variant c.768_770delGGAinsAGC p.Asp257Ala	GS_RS01260		PAS domain S-box protein
261277	snp	G	A	A:114 G:0	CDS	+	783/2493	261/830	synonymous_variant c.783G>A p.Glu261Glu	GS_RS01260		PAS domain S-box protein
261316	snp	G	A	A:103 G:0	CDS	+	822/2493	274/830	synonymous_variant c.822G>A p.Gln274Gln	GS_RS01260		PAS domain S-box protein
261325	complex	GCAGT	ACAGC	ACAGC:106 GCAGT:0	CDS	+	831/2493	277/830	synonymous_variant c.831_835delGCAGTinsACAGC p.280	GS_RS01260		PAS domain S-box protein
261337	snp	A	G	G:116 A:0	CDS	+	843/2493	281/830	synonymous_variant c.843A>G p.Ala281Ala	GS_RS01260		PAS domain S-box protein
261349	snp	C	A	A:121 C:0	CDS	+	855/2493	285/830	synonymous_variant c.855C>A p.Arg285Arg	GS_RS01260		PAS domain S-box protein
261874	complex	GCCG	ACCC	ACCC:119 GCCG:0	CDS	+	1380/2493	460/830	synonymous_variant c.1380_1383delGCCGinsACCC p.462	GS_RS01260		PAS domain S-box protein
261903	snp	G	A	A:134 G:0	CDS	+	1409/2493	470/830	missense_variant c.1409G>A p.Ser470Asn	GS_RS01260		PAS domain S-box protein
261928	snp	C	T	T:152 C:0	CDS	+	1434/2493	478/830	synonymous_variant c.1434C>T p.Asp478Asp	GS_RS01260		PAS domain S-box protein
261937	snp	G	C	C:148 G:0	CDS	+	1443/2493	481/830	synonymous_variant c.1443G>C p.Thr481Thr	GS_RS01260		PAS domain S-box protein
261967	complex	CCCGAC	TCCAAT	TCCAAT:60 CCCGAC:0	CDS	+	1473/2493	491/830	missense_variant c.1473_1478delCCCGACinsTCCAAT p.Thr493Met	GS_RS01260		PAS domain S-box protein
261991	complex	TCGGG	CCGGA	CCGGA:74 TCGGG:0	CDS	+	1497/2493	499/830	missense_variant c.1497_1501delTCGGGinsCCGGA p.Val501Ile	GS_RS01260		PAS domain S-box protein
262001	snp	A	C	C:99 A:0	CDS	+	1507/2493	503/830	missense_variant c.1507A>C p.Thr503Pro	GS_RS01260		PAS domain S-box protein
262029	snp	C	T	T:110 C:0	CDS	+	1535/2493	512/830	missense_variant c.1535C>T p.Ala512Val	GS_RS01260		PAS domain S-box protein
262034	snp	G	T	T:101 G:0	CDS	+	1540/2493	514/830	missense_variant c.1540G>T p.Ala514Ser	GS_RS01260		PAS domain S-box protein
262059	snp	G	T	T:91 G:0	CDS	+	1565/2493	522/830	missense_variant c.1565G>T p.Gly522Val	GS_RS01260		PAS domain S-box protein
262064	snp	A	C	C:92 A:0	CDS	+	1570/2493	524/830	missense_variant c.1570A>C p.Asn524His	GS_RS01260		PAS domain S-box protein
262069	complex	TGCGA	CGCGG	CGCGG:78 TGCGA:0	CDS	+	1575/2493	525/830	missense_variant c.1575_1579delTGCGAinsCGCGG p.Ser527Gly	GS_RS01260		PAS domain S-box protein
262104	snp	C	A	A:130 C:0	CDS	+	1610/2493	537/830	missense_variant c.1610C>A p.Ala537Glu	GS_RS01260		PAS domain S-box protein
262114	snp	C	T	T:147 C:0	CDS	+	1620/2493	540/830	synonymous_variant c.1620C>T p.Asn540Asn	GS_RS01260		PAS domain S-box protein
262192	snp	G	A	A:148 G:0	CDS	+	1698/2493	566/830	synonymous_variant c.1698G>A p.Glu566Glu	GS_RS01260		PAS domain S-box protein
262237	snp	C	T	T:147 C:0	CDS	+	1743/2493	581/830	synonymous_variant c.1743C>T p.Leu581Leu	GS_RS01260		PAS domain S-box protein
262244	snp	C	T	T:140 C:0	CDS	+	1750/2493	584/830	synonymous_variant c.1750C>T p.Leu584Leu	GS_RS01260		PAS domain S-box protein
262295	snp	T	A	A:111 T:0	CDS	+	1801/2493	601/830	missense_variant c.1801T>A p.Ser601Thr	GS_RS01260		PAS domain S-box protein
262300	snp	G	A	A:123 G:0	CDS	+	1806/2493	602/830	synonymous_variant c.1806G>A p.Glu602Glu	GS_RS01260		PAS domain S-box protein
262351	snp	T	C	C:89 T:0	CDS	+	1857/2493	619/830	synonymous_variant c.1857T>C p.Arg619Arg	GS_RS01260		PAS domain S-box protein
262445	snp	T	A	A:103 T:0	CDS	+	1951/2493	651/830	missense_variant c.1951T>A p.Ser651Thr	GS_RS01260		PAS domain S-box protein
262461	complex	GTCT	TTGC	TTGC:41 GTCT:0	CDS	+	1967/2493	656/830	missense_variant c.1967_1970delGTCTinsTTGC p.ArgLeu656LeuAla	GS_RS01260		PAS domain S-box protein
262484	complex	TGC	GGT	GGT:70 TGC:0	CDS	+	1990/2493	664/830	missense_variant c.1990_1992delTGCinsGGT p.Cys664Gly	GS_RS01260		PAS domain S-box protein
262491	snp	A	G	G:95 A:0	CDS	+	1997/2493	666/830	missense_variant c.1997A>G p.Lys666Arg	GS_RS01260		PAS domain S-box protein
262555	snp	T	G	G:105 T:0	CDS	+	2061/2493	687/830	synonymous_variant c.2061T>G p.Thr687Thr	GS_RS01260		PAS domain S-box protein
262561	snp	G	A	A:104 G:0	CDS	+	2067/2493	689/830	synonymous_variant c.2067G>A p.Lys689Lys	GS_RS01260		PAS domain S-box protein
262600	snp	A	G	G:97 A:0	CDS	+	2106/2493	702/830	synonymous_variant c.2106A>G p.Ala702Ala	GS_RS01260		PAS domain S-box protein
262618	snp	T	C	C:69 T:0	CDS	+	2124/2493	708/830	synonymous_variant c.2124T>C p.Ala708Ala	GS_RS01260		PAS domain S-box protein
262673	snp	G	A	A:28 G:0	CDS	+	2179/2493	727/830	missense_variant c.2179G>A p.Val727Ile	GS_RS01260		PAS domain S-box protein
262687	snp	T	G	G:50 T:0	CDS	+	2193/2493	731/830	synonymous_variant c.2193T>G p.Pro731Pro	GS_RS01260		PAS domain S-box protein
262696	snp	G	A	A:74 G:0	CDS	+	2202/2493	734/830	synonymous_variant c.2202G>A p.Lys734Lys	GS_RS01260		PAS domain S-box protein
262708	complex	CTTT	TTTC	TTTC:70 CTTT:0	CDS	+	2214/2493	738/830	synonymous_variant c.2214_2217delCTTTinsTTTC p.740	GS_RS01260		PAS domain S-box protein
262756	snp	C	T	T:103 C:0	CDS	+	2262/2493	754/830	synonymous_variant c.2262C>T p.Asn754Asn	GS_RS01260		PAS domain S-box protein
262774	snp	C	T	T:104 C:0	CDS	+	2280/2493	760/830	synonymous_variant c.2280C>T p.Val760Val	GS_RS01260		PAS domain S-box protein
262825	complex	TAT	CAC	CAC:99 TAT:0	CDS	+	2331/2493	777/830	missense_variant c.2331_2333delTATinsCAC p.Ile778Thr	GS_RS01260		PAS domain S-box protein
262838	mnp	CC	AT	AT:101 CC:0	CDS	+	2344/2493	782/830	missense_variant c.2344_2345delCCinsAT p.Pro782Ile	GS_RS01260		PAS domain S-box protein
262931	snp	A	G	G:122 A:0	CDS	+	2437/2493	813/830	missense_variant c.2437A>G p.Asn813Asp	GS_RS01260		PAS domain S-box protein
262980	snp	G	A	A:133 G:0	CDS	+	2486/2493	829/830	missense_variant c.2486G>A p.Gly829Asp	GS_RS01260		PAS domain S-box protein
262988	del	ATGG	A	A:105 ATGG:0	CDS	+	4/648	2/215	conservative_inframe_deletion c.4_6delGTG p.Val2del	GS_RS01265		response regulator transcription factor
263010	snp	C	T	T:136 C:0	CDS	+	23/648	8/215	missense_variant c.23C>T p.Ala8Val	GS_RS01265		response regulator transcription factor
263121	snp	A	G	G:133 A:0	CDS	+	134/648	45/215	missense_variant c.134A>G p.Glu45Gly	GS_RS01265		response regulator transcription factor
263155	snp	T	C	C:131 T:0	CDS	+	168/648	56/215	synonymous_variant c.168T>C p.Ile56Ile	GS_RS01265		response regulator transcription factor
263206	complex	GCAG	ACAA	ACAA:90 GCAG:0	CDS	+	219/648	73/215	synonymous_variant c.219_222delGCAGinsACAA p.75	GS_RS01265		response regulator transcription factor
263251	snp	T	G	G:131 T:1	CDS	+	264/648	88/215	synonymous_variant c.264T>G p.Leu88Leu	GS_RS01265		response regulator transcription factor
263371	complex	AGGGAGTC	GGGTAGCA	GGGTAGCA:61 AGGGAGTC:0	CDS	+	384/648	128/215	synonymous_variant c.384_391delAGGGAGTCinsGGGTAGCA p.132	GS_RS01265		response regulator transcription factor
263416	snp	T	C	C:107 T:0	CDS	+	429/648	143/215	synonymous_variant c.429T>C p.Asp143Asp	GS_RS01265		response regulator transcription factor
263428	snp	T	C	C:120 T:0	CDS	+	441/648	147/215	synonymous_variant c.441T>C p.Ser147Ser	GS_RS01265		response regulator transcription factor
269317	snp	A	G	G:131 A:0	CDS	-	554/1767	185/588	missense_variant c.554T>C p.Ile185Thr	GS_RS01300		cation:proton antiporter
269340	snp	T	G	G:129 T:0	CDS	-	531/1767	177/588	synonymous_variant c.531A>C p.Gly177Gly	GS_RS01300		cation:proton antiporter
269349	snp	C	G	G:126 C:0	CDS	-	522/1767	174/588	synonymous_variant c.522G>C p.Gly174Gly	GS_RS01300		cation:proton antiporter
269373	snp	G	A	A:135 G:0	CDS	-	498/1767	166/588	synonymous_variant c.498C>T p.Ile166Ile	GS_RS01300		cation:proton antiporter
269379	snp	C	T	T:140 C:0	CDS	-	492/1767	164/588	synonymous_variant c.492G>A p.Leu164Leu	GS_RS01300		cation:proton antiporter
269403	complex	TTCC	CTCG	CTCG:128 TTCC:0	CDS	-	468/1767	155/588	synonymous_variant c.465_468delGGAAinsCGAG p.157	GS_RS01300		cation:proton antiporter
269445	snp	A	G	G:131 A:0	CDS	-	426/1767	142/588	synonymous_variant c.426T>C p.His142His	GS_RS01300		cation:proton antiporter
269469	snp	C	T	T:136 C:0	CDS	-	402/1767	134/588	synonymous_variant c.402G>A p.Val134Val	GS_RS01300		cation:proton antiporter
269535	snp	A	G	G:101 A:0	CDS	-	336/1767	112/588	synonymous_variant c.336T>C p.Ser112Ser	GS_RS01300		cation:proton antiporter
269550	complex	CCTG	TCGT	TCGT:80 CCTG:0	CDS	-	321/1767	106/588	synonymous_variant c.318_321delCAGGinsACGA p.108	GS_RS01300		cation:proton antiporter
270578	snp	C	T	T:126 C:0	CDS	-	46/342	16/113	missense_variant c.46G>A p.Ala16Thr	GS_RS01305		hypothetical protein
272720	snp	G	A	A:100 G:0	CDS	-	277/903	93/300	missense_variant c.277C>T p.Leu93Phe	GS_RS01315		AEC family transporter
274838	snp	G	A	A:101 G:0	CDS	+	174/726	58/241	synonymous_variant c.174G>A p.Arg58Arg	GS_RS01325		GntR family transcriptional regulator
274844	snp	T	C	C:98 T:0	CDS	+	180/726	60/241	synonymous_variant c.180T>C p.His60His	GS_RS01325		GntR family transcriptional regulator
276627	complex	TGTCTACTCC	GGTTTATTCA	GGTTTATTCA:30 TGTCTACTCC:0
276645	snp	T	C	C:55 T:0	CDS	-	1815/1830	605/609	synonymous_variant c.1815A>G p.Ser605Ser	GS_RS01340	glmS	glutamine--fructose-6-phosphate transaminase (isomerizing)
276714	complex	CTGA	TTGT	TTGT:101 CTGA:0	CDS	-	1746/1830	581/609	synonymous_variant c.1743_1746delTCAGinsACAA p.583	GS_RS01340	glmS	glutamine--fructose-6-phosphate transaminase (isomerizing)
276747	complex	TTCC	CTCT	CTCT:46 TTCC:0	CDS	-	1713/1830	570/609	synonymous_variant c.1710_1713delGGAAinsAGAG p.572	GS_RS01340	glmS	glutamine--fructose-6-phosphate transaminase (isomerizing)
276760	snp	G	C	C:49 G:0	CDS	-	1700/1830	567/609	missense_variant c.1700C>G p.Thr567Ser	GS_RS01340	glmS	glutamine--fructose-6-phosphate transaminase (isomerizing)
276765	snp	C	T	T:32 C:0	CDS	-	1695/1830	565/609	synonymous_variant c.1695G>A p.Val565Val	GS_RS01340	glmS	glutamine--fructose-6-phosphate transaminase (isomerizing)
276770	snp	C	G	G:34 C:0	CDS	-	1690/1830	564/609	missense_variant c.1690G>C p.Glu564Gln	GS_RS01340	glmS	glutamine--fructose-6-phosphate transaminase (isomerizing)
276778	snp	A	T	T:79 A:0	CDS	-	1682/1830	561/609	missense_variant c.1682T>A p.Val561Glu	GS_RS01340	glmS	glutamine--fructose-6-phosphate transaminase (isomerizing)
276795	complex	AATCG	GATCT	GATCT:87 AATCG:0	CDS	-	1665/1830	554/609	missense_variant c.1661_1665delCGATTinsAGATC p.Ala554Glu	GS_RS01340	glmS	glutamine--fructose-6-phosphate transaminase (isomerizing)
276825	complex	GATC	AATG	AATG:97 GATC:0	CDS	-	1635/1830	544/609	synonymous_variant c.1632_1635delGATCinsCATT p.546	GS_RS01340	glmS	glutamine--fructose-6-phosphate transaminase (isomerizing)
276837	snp	G	T	T:127 G:0	CDS	-	1623/1830	541/609	synonymous_variant c.1623C>A p.Gly541Gly	GS_RS01340	glmS	glutamine--fructose-6-phosphate transaminase (isomerizing)
276843	snp	G	T	T:140 G:0	CDS	-	1617/1830	539/609	synonymous_variant c.1617C>A p.Ala539Ala	GS_RS01340	glmS	glutamine--fructose-6-phosphate transaminase (isomerizing)
276900	complex	GAGA	AAGG	AAGG:108 GAGA:0	CDS	-	1560/1830	519/609	synonymous_variant c.1557_1560delTCTCinsCCTT p.521	GS_RS01340	glmS	glutamine--fructose-6-phosphate transaminase (isomerizing)
276924	snp	A	G	G:132 A:0	CDS	-	1536/1830	512/609	synonymous_variant c.1536T>C p.Asp512Asp	GS_RS01340	glmS	glutamine--fructose-6-phosphate transaminase (isomerizing)
276966	snp	G	A	A:135 G:0	CDS	-	1494/1830	498/609	synonymous_variant c.1494C>T p.Tyr498Tyr	GS_RS01340	glmS	glutamine--fructose-6-phosphate transaminase (isomerizing)
276981	snp	G	A	A:121 G:0	CDS	-	1479/1830	493/609	synonymous_variant c.1479C>T p.Ile493Ile	GS_RS01340	glmS	glutamine--fructose-6-phosphate transaminase (isomerizing)
276993	snp	C	T	T:122 C:0	CDS	-	1467/1830	489/609	synonymous_variant c.1467G>A p.Glu489Glu	GS_RS01340	glmS	glutamine--fructose-6-phosphate transaminase (isomerizing)
277827	snp	T	C	C:121 T:0	CDS	-	633/1830	211/609	missense_variant c.633A>G p.Ile211Met	GS_RS01340	glmS	glutamine--fructose-6-phosphate transaminase (isomerizing)
280864	snp	T	C	C:113 T:0	CDS	+	171/1881	57/626	synonymous_variant c.171T>C p.Asp57Asp	GS_RS01355		B12-binding domain-containing radical SAM protein
282286	snp	C	T	T:118 C:0	CDS	+	1593/1881	531/626	synonymous_variant c.1593C>T p.His531His	GS_RS01355		B12-binding domain-containing radical SAM protein
283160	snp	T	G	G:137 T:0	CDS	+	286/1860	96/619	missense_variant c.286T>G p.Ser96Ala	GS_RS01360		cytochrome c3 family protein
289219	snp	C	T	T:119 C:0	CDS	-	543/1182	181/393	synonymous_variant c.543G>A p.Gln181Gln	GS_RS01380		TolC family protein
290292	snp	A	G	G:159 A:0	CDS	-	17390/17700	5797/5899	missense_variant c.17390T>C p.Met5797Thr	GS_RS01385		Calx-beta domain-containing protein
290956	snp	T	A	A:91 T:0	CDS	-	16726/17700	5576/5899	missense_variant c.16726A>T p.Thr5576Ser	GS_RS01385		Calx-beta domain-containing protein
296111	snp	C	T	T:157 C:0	CDS	-	11571/17700	3857/5899	synonymous_variant c.11571G>A p.Pro3857Pro	GS_RS01385		Calx-beta domain-containing protein
299234	snp	T	C	C:140 T:0	CDS	-	8448/17700	2816/5899	synonymous_variant c.8448A>G p.Thr2816Thr	GS_RS01385		Calx-beta domain-containing protein
308757	snp	G	C	C:123 G:0	CDS	-	510/1353	170/450	synonymous_variant c.510C>G p.Leu170Leu	GS_RS01390		sigma-54-dependent transcriptional regulator
309255	snp	C	T	T:178 C:0	CDS	-	12/1353	4/450	synonymous_variant c.12G>A p.Leu4Leu	GS_RS01390		sigma-54-dependent transcriptional regulator
309336	snp	T	G	G:117 T:0	CDS	-	40/108	14/35	missense_variant c.40A>C p.Met14Leu	GS_RS17795		hypothetical protein
314104	snp	C	T	T:97 C:0	CDS	-	1155/1353	385/450	synonymous_variant c.1155G>A p.Thr385Thr	GS_RS01415	radA	DNA repair protein RadA
315597	snp	T	C	C:136 T:0	CDS	+	188/1638	63/545	missense_variant c.188T>C p.Leu63Pro	GS_RS01420		HEAT repeat domain-containing protein
327663	snp	A	G	G:155 A:0	CDS	+	58/984	20/327	missense_variant c.58A>G p.Thr20Ala	GS_RS17745		sigma-54-dependent transcriptional regulator
331115	snp	C	T	T:133 C:0
332840	snp	A	C	C:81 A:1	CDS	+	1673/1965	558/654	missense_variant c.1673A>C p.Tyr558Ser	GS_RS01500		hypothetical protein
340608	snp	A	G	G:133 A:0	CDS	+	2235/2292	745/763	synonymous_variant c.2235A>G p.Gly745Gly	GS_RS01525	hypF	carbamoyltransferase HypF
342550	snp	T	C	C:146 T:0	CDS	+	537/1014	179/337	synonymous_variant c.537T>C p.Ala179Ala	GS_RS01540	hypE	hydrogenase expression/formation protein HypE
344545	snp	G	C	C:145 G:0
344609	snp	T	G	G:135 T:0	CDS	+	28/768	10/255	missense_variant c.28T>G p.Leu10Val	GS_RS01555		J domain-containing protein
344626	snp	C	T	T:137 C:0	CDS	+	45/768	15/255	synonymous_variant c.45C>T p.Pro15Pro	GS_RS01555		J domain-containing protein
344656	snp	C	T	T:131 C:0	CDS	+	75/768	25/255	synonymous_variant c.75C>T p.Ala25Ala	GS_RS01555		J domain-containing protein
344774	snp	T	G	G:128 T:0	CDS	+	193/768	65/255	missense_variant c.193T>G p.Cys65Gly	GS_RS01555		J domain-containing protein
344784	snp	T	C	C:116 T:0	CDS	+	203/768	68/255	missense_variant c.203T>C p.Leu68Pro	GS_RS01555		J domain-containing protein
344794	complex	TAT	CAC	CAC:114 TAT:0	CDS	+	213/768	71/255	missense_variant c.213_215delTATinsCAC p.Met72Thr	GS_RS01555		J domain-containing protein
344825	complex	TCCG	GCCT	GCCT:98 TCCG:0	CDS	+	244/768	82/255	missense_variant c.244_247delTCCGinsGCCT p.SerGly82AlaTrp	GS_RS01555		J domain-containing protein
344865	snp	T	G	G:132 T:0	CDS	+	284/768	95/255	missense_variant c.284T>G p.Phe95Cys	GS_RS01555		J domain-containing protein
344913	snp	G	T	T:134 G:0	CDS	+	332/768	111/255	missense_variant c.332G>T p.Gly111Val	GS_RS01555		J domain-containing protein
344920	snp	C	T	T:136 C:0	CDS	+	339/768	113/255	synonymous_variant c.339C>T p.Cys113Cys	GS_RS01555		J domain-containing protein
344949	snp	C	T	T:151 C:0	CDS	+	368/768	123/255	missense_variant c.368C>T p.Ala123Val	GS_RS01555		J domain-containing protein
344959	snp	T	C	C:156 T:0	CDS	+	378/768	126/255	synonymous_variant c.378T>C p.Ser126Ser	GS_RS01555		J domain-containing protein
344980	snp	G	A	A:136 G:0	CDS	+	399/768	133/255	synonymous_variant c.399G>A p.Glu133Glu	GS_RS01555		J domain-containing protein
344995	snp	G	A	A:142 G:0	CDS	+	414/768	138/255	synonymous_variant c.414G>A p.Pro138Pro	GS_RS01555		J domain-containing protein
345032	snp	G	C	C:158 G:0	CDS	+	451/768	151/255	missense_variant c.451G>C p.Ala151Pro	GS_RS01555		J domain-containing protein
345099	complex	GC	AT	AT:116 GC:0	CDS	+	518/768	173/255	missense_variant c.518_519delGCinsAT p.Gly173Asp	GS_RS01555		J domain-containing protein
345123	snp	A	G	G:150 A:0	CDS	+	542/768	181/255	missense_variant c.542A>G p.Asn181Ser	GS_RS01555		J domain-containing protein
345145	snp	A	G	G:138 A:0	CDS	+	564/768	188/255	synonymous_variant c.564A>G p.Ser188Ser	GS_RS01555		J domain-containing protein
354273	snp	A	G	G:127 A:0	CDS	-	132/630	44/209	synonymous_variant c.132T>C p.Ala44Ala	GS_RS01605		type II secretion system protein GspJ
354577	snp	C	T	T:138 C:0	CDS	-	162/357	54/118	synonymous_variant c.162G>A p.Gln54Gln	GS_RS01610		type IV pilus modification PilV family protein
355018	snp	G	A	A:141 G:0	CDS	-	245/528	82/175	missense_variant c.245C>T p.Ala82Val	GS_RS01615		prepilin-type N-terminal cleavage/methylation domain-containing protein
355766	snp	C	T	T:141 C:1	CDS	-	1147/1212	383/403	missense_variant c.1147G>A p.Ala383Thr	GS_RS01625	gspF	type II secretion system inner membrane protein GspF
355991	snp	C	T	T:124 C:0	CDS	-	922/1212	308/403	missense_variant c.922G>A p.Gly308Ser	GS_RS01625	gspF	type II secretion system inner membrane protein GspF
356821	snp	T	C	C:129 T:0	CDS	-	92/1212	31/403	missense_variant c.92A>G p.His31Arg	GS_RS01625	gspF	type II secretion system inner membrane protein GspF
357127	snp	G	A	A:125 G:0	CDS	-	1311/1545	437/514	synonymous_variant c.1311C>T p.Cys437Cys	GS_RS01630	gspE	type II secretion system ATPase GspE
358408	snp	G	T	T:136 G:0	CDS	-	30/1545	10/514	synonymous_variant c.30C>A p.Ile10Ile	GS_RS01630	gspE	type II secretion system ATPase GspE
358485	complex	AAAGGGA	CATGGGG	CATGGGG:71 AAAGGGA:0	CDS	-	1866/1899	620/632	missense_variant c.1860_1866delTCCCTTTinsCCCCATG p.Phe622Met	GS_RS01635	gspD	type II secretion system secretin GspD
358500	snp	A	C	C:118 A:0	CDS	-	1851/1899	617/632	missense_variant c.1851T>G p.Ser617Arg	GS_RS01635	gspD	type II secretion system secretin GspD
358515	snp	G	A	A:113 G:0	CDS	-	1836/1899	612/632	synonymous_variant c.1836C>T p.Phe612Phe	GS_RS01635	gspD	type II secretion system secretin GspD
358546	snp	T	C	C:157 T:0	CDS	-	1805/1899	602/632	missense_variant c.1805A>G p.Asn602Ser	GS_RS01635	gspD	type II secretion system secretin GspD
358644	snp	A	G	G:135 A:0	CDS	-	1707/1899	569/632	synonymous_variant c.1707T>C p.Leu569Leu	GS_RS01635	gspD	type II secretion system secretin GspD
358746	snp	A	G	G:139 A:0	CDS	-	1605/1899	535/632	synonymous_variant c.1605T>C p.Ala535Ala	GS_RS01635	gspD	type II secretion system secretin GspD
358863	snp	G	A	A:159 G:0	CDS	-	1488/1899	496/632	synonymous_variant c.1488C>T p.Pro496Pro	GS_RS01635	gspD	type II secretion system secretin GspD
358914	complex	AGAA	GGAT	GGAT:140 AGAA:0	CDS	-	1437/1899	478/632	synonymous_variant c.1434_1437delTTCTinsATCC p.480	GS_RS01635	gspD	type II secretion system secretin GspD
358938	snp	G	A	A:143 G:0	CDS	-	1413/1899	471/632	synonymous_variant c.1413C>T p.Thr471Thr	GS_RS01635	gspD	type II secretion system secretin GspD
360949	snp	A	G	G:142 A:0	CDS	-	387/876	129/291	synonymous_variant c.387T>C p.Asp129Asp	GS_RS01640	gspC	type II secretion system protein GspC
362175	snp	A	G	G:128 A:0	CDS	+	672/1395	224/464	synonymous_variant c.672A>G p.Lys224Lys	GS_RS01645		DegQ family serine endoprotease
362970	snp	T	C	C:104 T:0
364130	snp	T	C	C:139 T:0	CDS	+	1157/1491	386/496	missense_variant c.1157T>C p.Val386Ala	GS_RS01650		leucyl aminopeptidase
367318	snp	C	A	A:138 C:0	CDS	-	237/1284	79/427	synonymous_variant c.237G>T p.Arg79Arg	GS_RS01675	hemL	glutamate-1-semialdehyde 2,1-aminomutase
367543	snp	A	G	G:118 A:0	CDS	-	12/1284	4/427	synonymous_variant c.12T>C p.Ala4Ala	GS_RS01675	hemL	glutamate-1-semialdehyde 2,1-aminomutase
367596	snp	G	A	A:99 G:0
367750	snp	C	T	T:86 C:0
372280	snp	T	C	C:180 T:0	CDS	+	1230/1776	410/591	synonymous_variant c.1230T>C p.Asp410Asp	GS_RS01705	nuoF	NADH-quinone oxidoreductase subunit NuoF
383519	snp	C	T	T:136 C:0
387030	snp	T	C	C:144 T:1	CDS	-	235/1479	79/492	missense_variant c.235A>G p.Lys79Glu	GS_RS01770		sensor histidine kinase
387046	snp	G	A	A:138 G:0	CDS	-	219/1479	73/492	synonymous_variant c.219C>T p.Arg73Arg	GS_RS01770		sensor histidine kinase
387112	snp	G	A	A:135 G:0	CDS	-	153/1479	51/492	synonymous_variant c.153C>T p.Ile51Ile	GS_RS01770		sensor histidine kinase
387169	snp	T	A	A:152 T:0	CDS	-	96/1479	32/492	synonymous_variant c.96A>T p.Ala32Ala	GS_RS01770		sensor histidine kinase
387174	snp	A	G	G:153 A:0	CDS	-	91/1479	31/492	synonymous_variant c.91T>C p.Leu31Leu	GS_RS01770		sensor histidine kinase
387221	snp	G	A	A:118 G:0	CDS	-	44/1479	15/492	missense_variant c.44C>T p.Ala15Val	GS_RS01770		sensor histidine kinase
387281	snp	T	C	C:69 T:0
387306	snp	A	C	C:46 A:0
387311	snp	A	G	G:47 A:0
387318	snp	C	T	T:52 C:0
387342	snp	A	G	G:99 A:0
387430	snp	G	A	A:143 G:0	CDS	-	1521/1602	507/533	synonymous_variant c.1521C>T p.Ala507Ala	GS_RS01775		ammonia-forming cytochrome c nitrite reductase subunit c552
387523	snp	C	T	T:149 C:0	CDS	-	1428/1602	476/533	synonymous_variant c.1428G>A p.Leu476Leu	GS_RS01775		ammonia-forming cytochrome c nitrite reductase subunit c552
387595	snp	C	T	T:167 C:0	CDS	-	1356/1602	452/533	synonymous_variant c.1356G>A p.Ala452Ala	GS_RS01775		ammonia-forming cytochrome c nitrite reductase subunit c552
387706	snp	A	G	G:130 A:0	CDS	-	1245/1602	415/533	synonymous_variant c.1245T>C p.Ala415Ala	GS_RS01775		ammonia-forming cytochrome c nitrite reductase subunit c552
389598	snp	C	A	A:148 C:0
389679	snp	C	T	T:157 C:0
389724	complex	TGGT	CGGC	CGGC:119 TGGT:0
389766	snp	G	A	A:124 G:0
389824	snp	T	C	C:115 T:0	CDS	-	1359/1377	453/458	synonymous_variant c.1359A>G p.Lys453Lys	GS_RS01785		sigma-54 interaction domain-containing protein
389908	complex	TTCG	CTCA	CTCA:111 TTCG:0	CDS	-	1275/1377	424/458	synonymous_variant c.1272_1275delCGAAinsTGAG p.426	GS_RS01785		sigma-54 interaction domain-containing protein
389961	snp	T	C	C:85 T:0	CDS	-	1222/1377	408/458	missense_variant c.1222A>G p.Thr408Ala	GS_RS01785		sigma-54 interaction domain-containing protein
389968	snp	C	A	A:87 C:0	CDS	-	1215/1377	405/458	missense_variant c.1215G>T p.Glu405Asp	GS_RS01785		sigma-54 interaction domain-containing protein
389989	snp	A	T	T:78 A:0	CDS	-	1194/1377	398/458	synonymous_variant c.1194T>A p.Ala398Ala	GS_RS01785		sigma-54 interaction domain-containing protein
390001	snp	A	G	G:90 A:0	CDS	-	1182/1377	394/458	synonymous_variant c.1182T>C p.Ser394Ser	GS_RS01785		sigma-54 interaction domain-containing protein
390013	snp	T	C	C:97 T:0	CDS	-	1170/1377	390/458	synonymous_variant c.1170A>G p.Val390Val	GS_RS01785		sigma-54 interaction domain-containing protein
390073	snp	T	C	C:127 T:0	CDS	-	1110/1377	370/458	synonymous_variant c.1110A>G p.Arg370Arg	GS_RS01785		sigma-54 interaction domain-containing protein
390112	snp	A	G	G:127 A:0	CDS	-	1071/1377	357/458	synonymous_variant c.1071T>C p.Tyr357Tyr	GS_RS01785		sigma-54 interaction domain-containing protein
390157	complex	AT	GC	GC:112 AT:0	CDS	-	1026/1377	342/458	missense_variant c.1025_1026delATinsGC p.His342Arg	GS_RS01785		sigma-54 interaction domain-containing protein
390205	snp	G	A	A:88 G:0	CDS	-	978/1377	326/458	synonymous_variant c.978C>T p.Ala326Ala	GS_RS01785		sigma-54 interaction domain-containing protein
390210	complex	AGGGGAGA	GGGAGAGG	GGGAGAGG:62 AGGGGAGA:0	CDS	-	973/1377	322/458	missense_variant c.966_973delTCTCCCCTinsCCTCTCCC p.Pro324Ser	GS_RS01785		sigma-54 interaction domain-containing protein
390237	snp	G	T	T:94 G:0	CDS	-	946/1377	316/458	synonymous_variant c.946C>A p.Arg316Arg	GS_RS01785		sigma-54 interaction domain-containing protein
390359	snp	G	A	A:130 G:0	CDS	-	824/1377	275/458	missense_variant c.824C>T p.Ala275Val	GS_RS01785		sigma-54 interaction domain-containing protein
390628	snp	A	G	G:149 A:0	CDS	-	555/1377	185/458	synonymous_variant c.555T>C p.Ile185Ile	GS_RS01785		sigma-54 interaction domain-containing protein
390805	snp	C	T	T:157 C:0	CDS	-	378/1377	126/458	synonymous_variant c.378G>A p.Glu126Glu	GS_RS01785		sigma-54 interaction domain-containing protein
390815	snp	A	C	C:150 A:0	CDS	-	368/1377	123/458	missense_variant c.368T>G p.Leu123Arg	GS_RS01785		sigma-54 interaction domain-containing protein
390847	snp	G	A	A:172 G:0	CDS	-	336/1377	112/458	synonymous_variant c.336C>T p.Leu112Leu	GS_RS01785		sigma-54 interaction domain-containing protein
390862	complex	GATC	TGTA	TGTA:118 GATC:0	CDS	-	321/1377	106/458	missense_variant c.318_321delGATCinsTACA p.Ile107Thr	GS_RS01785		sigma-54 interaction domain-containing protein
390928	snp	T	G	G:128 T:0	CDS	-	255/1377	85/458	synonymous_variant c.255A>C p.Arg85Arg	GS_RS01785		sigma-54 interaction domain-containing protein
390949	snp	A	C	C:125 A:0	CDS	-	234/1377	78/458	synonymous_variant c.234T>G p.Gly78Gly	GS_RS01785		sigma-54 interaction domain-containing protein
391006	snp	A	G	G:112 A:0	CDS	-	177/1377	59/458	synonymous_variant c.177T>C p.Ile59Ile	GS_RS01785		sigma-54 interaction domain-containing protein
391030	snp	A	G	G:125 A:0	CDS	-	153/1377	51/458	synonymous_variant c.153T>C p.Tyr51Tyr	GS_RS01785		sigma-54 interaction domain-containing protein
391048	snp	T	C	C:118 T:0	CDS	-	135/1377	45/458	synonymous_variant c.135A>G p.Gly45Gly	GS_RS01785		sigma-54 interaction domain-containing protein
391057	snp	A	T	T:132 A:0	CDS	-	126/1377	42/458	missense_variant c.126T>A p.Asp42Glu	GS_RS01785		sigma-54 interaction domain-containing protein
391096	snp	T	A	A:119 T:0	CDS	-	87/1377	29/458	synonymous_variant c.87A>T p.Ala29Ala	GS_RS01785		sigma-54 interaction domain-containing protein
391162	snp	C	T	T:63 C:0	CDS	-	21/1377	7/458	synonymous_variant c.21G>A p.Pro7Pro	GS_RS01785		sigma-54 interaction domain-containing protein
391174	complex	AG	GA	GA:23 AG:0	CDS	-	9/1377	3/458	missense_variant c.8_9delCTinsTC p.Thr3Ile	GS_RS01785		sigma-54 interaction domain-containing protein
391196	snp	G	A	A:27 G:0
391205	snp	T	C	C:49 T:0
391219	snp	G	A	A:64 G:0
391238	snp	T	C	C:37 T:0
391277	snp	G	C	C:43 G:0
391282	snp	T	C	C:52 T:0
391325	snp	A	G	G:87 A:0
391334	complex	TA	G	G:47 TA:0
391362	complex	ACT	TACC	TACC:75 ACT:0
391390	complex	GA	AG	AG:105 GA:0
391426	snp	T	C	C:172 T:0
391475	snp	T	C	C:119 T:0	CDS	+	34/1290	12/429	synonymous_variant c.34T>C p.Leu12Leu	GS_RS01790		OmpA family protein
391505	snp	A	G	G:153 A:0	CDS	+	64/1290	22/429	missense_variant c.64A>G p.Thr22Ala	GS_RS01790		OmpA family protein
391579	snp	A	G	G:118 A:0	CDS	+	138/1290	46/429	synonymous_variant c.138A>G p.Gln46Gln	GS_RS01790		OmpA family protein
391606	snp	C	T	T:117 C:0	CDS	+	165/1290	55/429	synonymous_variant c.165C>T p.Gly55Gly	GS_RS01790		OmpA family protein
391657	complex	CGGG	GGGC	GGGC:104 CGGG:0	CDS	+	216/1290	72/429	missense_variant c.216_219delCGGGinsGGGC p.Phe72Leu	GS_RS01790		OmpA family protein
391747	snp	C	T	T:134 C:0	CDS	+	306/1290	102/429	synonymous_variant c.306C>T p.Pro102Pro	GS_RS01790		OmpA family protein
391819	snp	C	T	T:143 C:0	CDS	+	378/1290	126/429	synonymous_variant c.378C>T p.Ser126Ser	GS_RS01790		OmpA family protein
391828	snp	C	T	T:151 C:0	CDS	+	387/1290	129/429	synonymous_variant c.387C>T p.His129His	GS_RS01790		OmpA family protein
392784	complex	GTGTATTG	TTTTTT	TTTTTT:13 GTGTATTG:0
397664	snp	A	G	G:111 A:0	CDS	-	108/288	36/95	synonymous_variant c.108T>C p.Pro36Pro	GS_RS01815		cytochrome c3 family protein
398489	snp	T	C	C:97 T:0	CDS	+	588/921	196/306	synonymous_variant c.588T>C p.Gly196Gly	GS_RS01820		helix-turn-helix domain-containing protein
400618	snp	C	T	T:138 C:0	CDS	-	405/1251	135/416	synonymous_variant c.405G>A p.Gly135Gly	GS_RS01830		BamA/TamA family outer membrane protein
401140	snp	A	C	C:118 A:0
401891	snp	C	A	A:80 C:0	CDS	-	1314/1758	438/585	synonymous_variant c.1314G>T p.Val438Val	GS_RS01840		flagellar hook-length control protein FliK
421727	del	AG	A	A:44 AG:1
425749	snp	A	G	G:142 A:0	CDS	+	600/3234	200/1077	synonymous_variant c.600A>G p.Leu200Leu	GS_RS01960		efflux RND transporter permease subunit
426316	snp	A	G	G:134 A:0	CDS	+	1167/3234	389/1077	synonymous_variant c.1167A>G p.Pro389Pro	GS_RS01960		efflux RND transporter permease subunit
427595	snp	A	G	G:120 A:0	CDS	+	2446/3234	816/1077	missense_variant c.2446A>G p.Ile816Val	GS_RS01960		efflux RND transporter permease subunit
428351	snp	G	A	A:138 G:0	CDS	+	3202/3234	1068/1077	missense_variant c.3202G>A p.Asp1068Asn	GS_RS01960		efflux RND transporter permease subunit
428432	snp	C	A	A:128 C:0	CDS	+	75/429	25/142	synonymous_variant c.75C>A p.Gly25Gly	GS_RS01965		C-GCAxxG-C-C family protein
428693	snp	T	C	C:128 T:0	CDS	+	336/429	112/142	synonymous_variant c.336T>C p.Cys112Cys	GS_RS01965		C-GCAxxG-C-C family protein
429383	snp	T	G	G:94 T:0	CDS	+	375/831	125/276	missense_variant c.375T>G p.His125Gln	GS_RS01975		MBL fold metallo-hydrolase
430111	snp	A	C	C:113 A:0	CDS	+	252/381	84/126	synonymous_variant c.252A>C p.Val84Val	GS_RS01980		rhodanese-like domain-containing protein
430445	snp	G	T	T:100 G:0	CDS	+	183/276	61/91	missense_variant c.183G>T p.Glu61Asp	GS_RS01985		ArsR/SmtB family transcription factor
434649	snp	T	C	C:164 T:0	CDS	+	255/408	85/135	synonymous_variant c.255T>C p.Val85Val	GS_RS02000		bacteriohemerythrin
436287	snp	A	G	G:149 A:0	CDS	+	435/1110	145/369	synonymous_variant c.435A>G p.Glu145Glu	GS_RS02015		response regulator
436653	snp	A	G	G:109 A:0	CDS	+	801/1110	267/369	synonymous_variant c.801A>G p.Leu267Leu	GS_RS02015		response regulator
436677	snp	A	G	G:125 A:1	CDS	+	825/1110	275/369	synonymous_variant c.825A>G p.Pro275Pro	GS_RS02015		response regulator
437139	snp	T	G	G:136 T:0
437525	snp	T	C	C:98 T:0	CDS	+	360/2091	120/696	synonymous_variant c.360T>C p.Thr120Thr	GS_RS02020		tetratricopeptide repeat protein
437984	snp	G	T	T:106 G:0	CDS	+	819/2091	273/696	synonymous_variant c.819G>T p.Gly273Gly	GS_RS02020		tetratricopeptide repeat protein
438053	snp	T	G	G:93 T:0	CDS	+	888/2091	296/696	synonymous_variant c.888T>G p.Pro296Pro	GS_RS02020		tetratricopeptide repeat protein
438428	snp	G	A	A:108 G:0	CDS	+	1263/2091	421/696	synonymous_variant c.1263G>A p.Val421Val	GS_RS02020		tetratricopeptide repeat protein
439989	snp	T	C	C:133 T:0	CDS	+	78/441	26/146	synonymous_variant c.78T>C p.Ala26Ala	GS_RS02030	flgC	flagellar basal body rod protein FlgC
442227	snp	C	T	T:150 C:0	CDS	+	1443/1584	481/527	synonymous_variant c.1443C>T p.Leu481Leu	GS_RS02040	fliF	flagellar basal-body MS-ring/collar protein FliF
445180	snp	T	C	C:130 T:0	CDS	+	948/1326	316/441	synonymous_variant c.948T>C p.Asp316Asp	GS_RS02055		FliI/YscN family ATPase
445463	snp	A	G	G:161 A:0	CDS	+	1231/1326	411/441	missense_variant c.1231A>G p.Ile411Val	GS_RS02055		FliI/YscN family ATPase
445582	snp	A	G	G:140 A:0
446102	complex	GCTCT	ACTCC	ACTCC:64 GCTCT:0	CDS	+	45/525	15/174	missense_variant c.45_49delGCTCTinsACTCC p.Phe17Leu	GS_RS02065		MotE family protein
446174	snp	T	C	C:73 T:0	CDS	+	117/525	39/174	synonymous_variant c.117T>C p.Pro39Pro	GS_RS02065		MotE family protein
446585	snp	G	C	C:139 G:0
446962	snp	C	T	T:124 C:0	CDS	+	167/1440	56/479	missense_variant c.167C>T p.Pro56Leu	GS_RS02070		flagellar hook-length control protein FliK
449763	snp	C	A	A:98 C:0	CDS	+	291/1260	97/419	synonymous_variant c.291C>A p.Thr97Thr	GS_RS02085		flagellar hook protein FlgE
449826	snp	T	C	C:119 T:0	CDS	+	354/1260	118/419	synonymous_variant c.354T>C p.Asn118Asn	GS_RS02085		flagellar hook protein FlgE
450878	snp	T	C	C:140 T:0
453257	snp	A	C	C:139 A:0	CDS	+	314/498	105/165	missense_variant c.314A>C p.Asn105Thr	GS_RS02105	fliO	flagellar biosynthetic protein FliO
455278	snp	A	G	G:177 A:0	CDS	+	732/795	244/264	synonymous_variant c.732A>G p.Gln244Gln	GS_RS02120	fliR	flagellar biosynthetic protein FliR
455859	snp	T	C	C:176 T:0	CDS	+	514/1059	172/352	synonymous_variant c.514T>C p.Leu172Leu	GS_RS02125	flhB	flagellar biosynthesis protein FlhB
466493	snp	C	G	G:95 C:0	CDS	+	375/1650	125/549	synonymous_variant c.375C>G p.Ala125Ala	GS_RS02170		GspE/PulE family protein
468153	snp	G	A	A:126 G:0	CDS	+	372/1071	124/356	synonymous_variant c.372G>A p.Lys124Lys	GS_RS02175		type IV pilus twitching motility protein PilT
468351	snp	T	G	G:85 T:0	CDS	+	570/1071	190/356	synonymous_variant c.570T>G p.Leu190Leu	GS_RS02175		type IV pilus twitching motility protein PilT
468513	snp	T	C	C:122 T:0	CDS	+	732/1071	244/356	synonymous_variant c.732T>C p.Val244Val	GS_RS02175		type IV pilus twitching motility protein PilT
468579	snp	C	T	T:140 C:0	CDS	+	798/1071	266/356	synonymous_variant c.798C>T p.Cys266Cys	GS_RS02175		type IV pilus twitching motility protein PilT
468667	snp	A	C	C:147 A:0	CDS	+	886/1071	296/356	synonymous_variant c.886A>C p.Arg296Arg	GS_RS02175		type IV pilus twitching motility protein PilT
468798	snp	C	T	T:109 C:0	CDS	+	1017/1071	339/356	synonymous_variant c.1017C>T p.Cys339Cys	GS_RS02175		type IV pilus twitching motility protein PilT
468832	snp	A	G	G:63 A:0	CDS	+	1051/1071	351/356	missense_variant c.1051A>G p.Thr351Ala	GS_RS02175		type IV pilus twitching motility protein PilT
468837	snp	A	G	G:47 A:0	CDS	+	1056/1071	352/356	synonymous_variant c.1056A>G p.Glu352Glu	GS_RS02175		type IV pilus twitching motility protein PilT
468894	snp	T	C	C:89 T:0
469099	snp	G	A	A:138 G:0
469204	snp	G	A	A:143 G:0
469216	complex	CA	AG	AG:116 CA:0
469232	snp	C	T	T:138 C:0
469253	snp	T	G	G:146 T:0	CDS	+	18/1416	6/471	synonymous_variant c.18T>G p.Leu6Leu	GS_RS02185		UbiD family decarboxylase
469272	snp	T	C	C:146 T:0	CDS	+	37/1416	13/471	synonymous_variant c.37T>C p.Leu13Leu	GS_RS02185		UbiD family decarboxylase
469280	snp	G	A	A:140 G:0	CDS	+	45/1416	15/471	synonymous_variant c.45G>A p.Arg15Arg	GS_RS02185		UbiD family decarboxylase
469604	snp	G	A	A:104 G:0	CDS	+	369/1416	123/471	synonymous_variant c.369G>A p.Lys123Lys	GS_RS02185		UbiD family decarboxylase
471741	snp	C	T	T:107 C:0	CDS	+	561/897	187/298	synonymous_variant c.561C>T p.Ile187Ile	GS_RS02195		4-hydroxybenzoate octaprenyltransferase
472143	snp	T	C	C:93 T:0	CDS	+	70/624	24/207	missense_variant c.70T>C p.Cys24Arg	GS_RS02200		UbiX family flavin prenyltransferase
472283	snp	T	C	C:108 T:0	CDS	+	210/624	70/207	synonymous_variant c.210T>C p.Pro70Pro	GS_RS02200		UbiX family flavin prenyltransferase
472943	snp	C	T	T:122 C:0	CDS	+	242/1086	81/361	missense_variant c.242C>T p.Pro81Leu	GS_RS02205	mqnE	aminofutalosine synthase MqnE
473748	snp	A	G	G:110 A:0	CDS	+	1047/1086	349/361	synonymous_variant c.1047A>G p.Val349Val	GS_RS02205	mqnE	aminofutalosine synthase MqnE
474809	snp	T	C	C:104 T:0	CDS	+	1023/1065	341/354	synonymous_variant c.1023T>C p.Ala341Ala	GS_RS02210	mqnC	cyclic dehypoxanthinyl futalosine synthase
474816	snp	A	C	C:107 A:0	CDS	+	1030/1065	344/354	synonymous_variant c.1030A>C p.Arg344Arg	GS_RS02210	mqnC	cyclic dehypoxanthinyl futalosine synthase
474837	snp	A	G	G:123 A:0	CDS	+	1051/1065	351/354	missense_variant c.1051A>G p.Ile351Val	GS_RS02210	mqnC	cyclic dehypoxanthinyl futalosine synthase
474861	snp	G	A	A:108 G:0
474872	snp	A	T	T:91 A:0
474877	snp	G	A	A:79 G:0
474891	snp	T	C	C:67 T:0
474901	snp	C	T	T:73 C:1
474922	snp	G	T	T:105 G:0
474947	complex	GTTACCGA	TTTTCCGC	TTTTCCGC:35 GTTACCGA:0
474971	complex	CTA	TTG	TTG:12 CTA:0
474988	snp	C	A	A:72 C:0
475028	snp	A	T	T:95 A:0	CDS	+	11/1146	4/381	missense_variant c.11A>T p.Gln4Leu	GS_RS02215		ribonuclease D
475034	snp	C	T	T:105 C:0	CDS	+	17/1146	6/381	missense_variant c.17C>T p.Ala6Val	GS_RS02215		ribonuclease D
475041	snp	T	C	C:105 T:0	CDS	+	24/1146	8/381	synonymous_variant c.24T>C p.Pro8Pro	GS_RS02215		ribonuclease D
475059	complex	CGAT	TGAC	TGAC:86 CGAT:0	CDS	+	42/1146	14/381	synonymous_variant c.42_45delCGATinsTGAC p.16	GS_RS02215		ribonuclease D
475093	snp	A	C	C:129 A:0	CDS	+	76/1146	26/381	missense_variant c.76A>C p.Ser26Arg	GS_RS02215		ribonuclease D
475116	snp	C	T	T:126 C:0	CDS	+	99/1146	33/381	synonymous_variant c.99C>T p.Asp33Asp	GS_RS02215		ribonuclease D
475125	snp	A	C	C:137 A:0	CDS	+	108/1146	36/381	synonymous_variant c.108A>C p.Ala36Ala	GS_RS02215		ribonuclease D
475176	snp	A	G	G:123 A:0	CDS	+	159/1146	53/381	synonymous_variant c.159A>G p.Val53Val	GS_RS02215		ribonuclease D
475218	snp	C	T	T:83 C:0	CDS	+	201/1146	67/381	synonymous_variant c.201C>T p.Asp67Asp	GS_RS02215		ribonuclease D
475224	snp	A	C	C:109 A:0	CDS	+	207/1146	69/381	synonymous_variant c.207A>C p.Ser69Ser	GS_RS02215		ribonuclease D
475239	snp	G	C	C:97 G:0	CDS	+	222/1146	74/381	synonymous_variant c.222G>C p.Leu74Leu	GS_RS02215		ribonuclease D
475245	complex	GAAC	TAAT	TAAT:71 GAAC:0	CDS	+	228/1146	76/381	synonymous_variant c.228_231delGAACinsTAAT p.78	GS_RS02215		ribonuclease D
475269	snp	T	C	C:109 T:0	CDS	+	252/1146	84/381	synonymous_variant c.252T>C p.Phe84Phe	GS_RS02215		ribonuclease D
475317	snp	A	G	G:121 A:0	CDS	+	300/1146	100/381	missense_variant c.300A>G p.Ile100Met	GS_RS02215		ribonuclease D
475404	snp	G	A	A:98 G:0	CDS	+	387/1146	129/381	synonymous_variant c.387G>A p.Arg129Arg	GS_RS02215		ribonuclease D
475443	snp	T	C	C:75 T:0	CDS	+	426/1146	142/381	synonymous_variant c.426T>C p.Asp142Asp	GS_RS02215		ribonuclease D
475458	snp	T	C	C:47 T:0	CDS	+	441/1146	147/381	synonymous_variant c.441T>C p.Pro147Pro	GS_RS02215		ribonuclease D
475485	snp	G	C	C:59 G:0	CDS	+	468/1146	156/381	synonymous_variant c.468G>C p.Ala156Ala	GS_RS02215		ribonuclease D
475494	snp	C	T	T:57 C:0	CDS	+	477/1146	159/381	synonymous_variant c.477C>T p.Asp159Asp	GS_RS02215		ribonuclease D
475536	snp	A	T	T:17 A:0	CDS	+	519/1146	173/381	missense_variant c.519A>T p.Glu173Asp	GS_RS02215		ribonuclease D
475544	snp	A	C	C:48 A:0	CDS	+	527/1146	176/381	missense_variant c.527A>C p.Glu176Ala	GS_RS02215		ribonuclease D
475566	snp	T	G	G:109 T:0	CDS	+	549/1146	183/381	synonymous_variant c.549T>G p.Val183Val	GS_RS02215		ribonuclease D
475578	snp	T	C	C:110 T:1	CDS	+	561/1146	187/381	synonymous_variant c.561T>C p.Cys187Cys	GS_RS02215		ribonuclease D
475617	snp	T	C	C:67 T:0	CDS	+	600/1146	200/381	synonymous_variant c.600T>C p.Asp200Asp	GS_RS02215		ribonuclease D
475659	snp	C	T	T:105 C:0	CDS	+	642/1146	214/381	synonymous_variant c.642C>T p.Asp214Asp	GS_RS02215		ribonuclease D
475693	complex	CTG	GCA	GCA:37 CTG:0	CDS	+	676/1146	226/381	missense_variant c.676_678delCTGinsGCA p.Leu226Ala	GS_RS02215		ribonuclease D
475701	snp	C	T	T:51 C:0	CDS	+	684/1146	228/381	synonymous_variant c.684C>T p.Arg228Arg	GS_RS02215		ribonuclease D
475720	complex	TTT	GTG	GTG:22 TTT:0	CDS	+	703/1146	235/381	missense_variant c.703_705delTTTinsGTG p.Phe235Val	GS_RS02215		ribonuclease D
475728	snp	A	G	G:62 A:0	CDS	+	711/1146	237/381	synonymous_variant c.711A>G p.Val237Val	GS_RS02215		ribonuclease D
475743	snp	G	A	A:70 G:0	CDS	+	726/1146	242/381	synonymous_variant c.726G>A p.Val242Val	GS_RS02215		ribonuclease D
475749	snp	T	G	G:80 T:0	CDS	+	732/1146	244/381	synonymous_variant c.732T>G p.Gly244Gly	GS_RS02215		ribonuclease D
475785	snp	T	C	C:95 T:0	CDS	+	768/1146	256/381	synonymous_variant c.768T>C p.Pro256Pro	GS_RS02215		ribonuclease D
475818	complex	CCTG	TCTT	TCTT:72 CCTG:0	CDS	+	801/1146	267/381	synonymous_variant c.801_804delCCTGinsTCTT p.269	GS_RS02215		ribonuclease D
475843	snp	T	C	C:87 T:0	CDS	+	826/1146	276/381	missense_variant c.826T>C p.Tyr276His	GS_RS02215		ribonuclease D
475926	snp	T	C	C:111 T:0	CDS	+	909/1146	303/381	synonymous_variant c.909T>C p.Arg303Arg	GS_RS02215		ribonuclease D
475953	snp	T	G	G:97 T:0	CDS	+	936/1146	312/381	missense_variant c.936T>G p.Asp312Glu	GS_RS02215		ribonuclease D
475974	snp	A	G	G:79 A:0	CDS	+	957/1146	319/381	synonymous_variant c.957A>G p.Glu319Glu	GS_RS02215		ribonuclease D
475981	snp	A	G	G:58 A:0	CDS	+	964/1146	322/381	missense_variant c.964A>G p.Thr322Ala	GS_RS02215		ribonuclease D
475987	snp	G	C	C:55 G:0	CDS	+	970/1146	324/381	missense_variant c.970G>C p.Glu324Gln	GS_RS02215		ribonuclease D
476016	snp	C	G	G:84 C:0	CDS	+	999/1146	333/381	synonymous_variant c.999C>G p.Gly333Gly	GS_RS02215		ribonuclease D
476031	complex	CGCT	TGCA	TGCA:70 CGCT:0	CDS	+	1014/1146	338/381	synonymous_variant c.1014_1017delCGCTinsTGCA p.340	GS_RS02215		ribonuclease D
476052	snp	C	T	T:39 C:0	CDS	+	1035/1146	345/381	synonymous_variant c.1035C>T p.Ala345Ala	GS_RS02215		ribonuclease D
476058	complex	GGCCCCG	TGCTCCC	TGCTCCC:15 GGCCCCG:0	CDS	+	1041/1146	347/381	missense_variant c.1041_1047delGGCCCCGinsTGCTCCC p.Lys347Asn	GS_RS02215		ribonuclease D
476079	snp	C	T	T:62 C:0	CDS	+	1062/1146	354/381	synonymous_variant c.1062C>T p.Asp354Asp	GS_RS02215		ribonuclease D
476088	snp	T	C	C:87 T:0	CDS	+	1071/1146	357/381	synonymous_variant c.1071T>C p.Ala357Ala	GS_RS02215		ribonuclease D
476143	complex	AT	GC	GC:93 AT:0	CDS	+	1126/1146	376/381	missense_variant c.1126_1127delATinsGC p.Ile376Ala	GS_RS02215		ribonuclease D
476190	snp	T	C	C:111 T:0
476201	snp	C	T	T:107 C:0
476233	snp	C	A	A:75 C:0
476266	snp	T	C	C:76 T:0
476273	snp	A	C	C:71 A:0
476279	snp	T	C	C:65 T:0
476303	ins	A	ACTT	ACTT:19 A:1	CDS	-	720/723	240/240	conservative_inframe_insertion c.718_720dupAAG p.Lys240dup	GS_RS02220		hypothetical protein
476310	snp	C	A	A:44 C:0	CDS	-	714/723	238/240	missense_variant c.714G>T p.Glu238Asp	GS_RS02220		hypothetical protein
476394	snp	A	G	G:69 A:0	CDS	-	630/723	210/240	synonymous_variant c.630T>C p.Pro210Pro	GS_RS02220		hypothetical protein
476399	snp	T	G	G:62 T:0	CDS	-	625/723	209/240	missense_variant c.625A>C p.Thr209Pro	GS_RS02220		hypothetical protein
476404	snp	G	T	T:64 G:0	CDS	-	620/723	207/240	missense_variant c.620C>A p.Ala207Glu	GS_RS02220		hypothetical protein
476459	complex	CTGCG	ATGCA	ATGCA:81 CTGCG:0	CDS	-	565/723	187/240	missense_variant c.561_565delCGCAGinsTGCAT p.Ala189Ser	GS_RS02220		hypothetical protein
476487	snp	T	C	C:94 T:0	CDS	-	537/723	179/240	synonymous_variant c.537A>G p.Thr179Thr	GS_RS02220		hypothetical protein
476523	snp	T	C	C:92 T:0	CDS	-	501/723	167/240	synonymous_variant c.501A>G p.Glu167Glu	GS_RS02220		hypothetical protein
479792	snp	T	C	C:134 T:0	CDS	+	901/1164	301/387	synonymous_variant c.901T>C p.Leu301Leu	GS_RS02235		M20 family metallopeptidase
481391	snp	T	C	C:121 T:0	CDS	+	343/675	115/224	synonymous_variant c.343T>C p.Leu115Leu	GS_RS02245		response regulator
482745	snp	G	A	A:132 G:0	CDS	+	1019/1410	340/469	missense_variant c.1019G>A p.Ser340Asn	GS_RS02250		sensor histidine kinase
483462	snp	C	G	G:130 C:0	CDS	+	321/732	107/243	synonymous_variant c.321C>G p.Pro107Pro	GS_RS02255	mqnB	futalosine hydrolase
483468	snp	G	A	A:133 G:0	CDS	+	327/732	109/243	synonymous_variant c.327G>A p.Gly109Gly	GS_RS02255	mqnB	futalosine hydrolase
483492	snp	T	C	C:116 T:0	CDS	+	351/732	117/243	synonymous_variant c.351T>C p.Gly117Gly	GS_RS02255	mqnB	futalosine hydrolase
483507	snp	G	A	A:107 G:0	CDS	+	366/732	122/243	synonymous_variant c.366G>A p.Glu122Glu	GS_RS02255	mqnB	futalosine hydrolase
483531	snp	C	T	T:53 C:1	CDS	+	390/732	130/243	synonymous_variant c.390C>T p.Asn130Asn	GS_RS02255	mqnB	futalosine hydrolase
483537	snp	T	C	C:47 T:0	CDS	+	396/732	132/243	synonymous_variant c.396T>C p.Phe132Phe	GS_RS02255	mqnB	futalosine hydrolase
483543	complex	TT	CC	CC:15 TT:0	CDS	+	402/732	134/243	missense_variant c.402_403delTTinsCC p.Ser135Pro	GS_RS02255	mqnB	futalosine hydrolase
483555	snp	C	T	T:26 C:0	CDS	+	414/732	138/243	synonymous_variant c.414C>T p.Pro138Pro	GS_RS02255	mqnB	futalosine hydrolase
483573	snp	A	G	G:62 A:1	CDS	+	432/732	144/243	synonymous_variant c.432A>G p.Gln144Gln	GS_RS02255	mqnB	futalosine hydrolase
483592	complex	ATC	GTT	GTT:73 ATC:0	CDS	+	451/732	151/243	missense_variant c.451_453delATCinsGTT p.Ile151Val	GS_RS02255	mqnB	futalosine hydrolase
483640	snp	A	G	G:75 A:0	CDS	+	499/732	167/243	missense_variant c.499A>G p.Ile167Val	GS_RS02255	mqnB	futalosine hydrolase
483651	complex	CGGC	TGGT	TGGT:54 CGGC:0	CDS	+	510/732	170/243	synonymous_variant c.510_513delCGGCinsTGGT p.172	GS_RS02255	mqnB	futalosine hydrolase
483663	snp	G	T	T:65 G:0	CDS	+	522/732	174/243	synonymous_variant c.522G>T p.Leu174Leu	GS_RS02255	mqnB	futalosine hydrolase
483672	snp	C	T	T:52 C:0	CDS	+	531/732	177/243	synonymous_variant c.531C>T p.Arg177Arg	GS_RS02255	mqnB	futalosine hydrolase
483678	snp	T	C	C:71 T:0	CDS	+	537/732	179/243	synonymous_variant c.537T>C p.Asp179Asp	GS_RS02255	mqnB	futalosine hydrolase
483699	snp	G	A	A:91 G:0	CDS	+	558/732	186/243	synonymous_variant c.558G>A p.Glu186Glu	GS_RS02255	mqnB	futalosine hydrolase
483705	complex	CGCCA	AGCCG	AGCCG:59 CGCCA:0	CDS	+	564/732	188/243	missense_variant c.564_568delCGCCAinsAGCCG p.Met190Val	GS_RS02255	mqnB	futalosine hydrolase
483724	snp	T	C	C:82 T:0	CDS	+	583/732	195/243	synonymous_variant c.583T>C p.Leu195Leu	GS_RS02255	mqnB	futalosine hydrolase
483735	snp	T	C	C:72 T:0	CDS	+	594/732	198/243	synonymous_variant c.594T>C p.Gly198Gly	GS_RS02255	mqnB	futalosine hydrolase
483744	snp	C	T	T:98 C:1	CDS	+	603/732	201/243	synonymous_variant c.603C>T p.Cys201Cys	GS_RS02255	mqnB	futalosine hydrolase
483753	snp	A	C	C:106 A:0	CDS	+	612/732	204/243	synonymous_variant c.612A>C p.Val204Val	GS_RS02255	mqnB	futalosine hydrolase
483760	snp	G	A	A:115 G:1	CDS	+	619/732	207/243	missense_variant c.619G>A p.Val207Ile	GS_RS02255	mqnB	futalosine hydrolase
483786	complex	CCTC	TCTT	TCTT:117 CCTC:0	CDS	+	645/732	215/243	synonymous_variant c.645_648delCCTCinsTCTT p.217	GS_RS02255	mqnB	futalosine hydrolase
483807	snp	C	T	T:127 C:0	CDS	+	666/732	222/243	synonymous_variant c.666C>T p.Pro222Pro	GS_RS02255	mqnB	futalosine hydrolase
483831	snp	T	C	C:136 T:0	CDS	+	690/732	230/243	synonymous_variant c.690T>C p.Arg230Arg	GS_RS02255	mqnB	futalosine hydrolase
483941	snp	C	T	T:137 C:0	CDS	+	69/837	23/278	synonymous_variant c.69C>T p.His23His	GS_RS02260		1,4-dihydroxy-6-naphthoate synthase
483947	snp	T	C	C:140 T:0	CDS	+	75/837	25/278	synonymous_variant c.75T>C p.Arg25Arg	GS_RS02260		1,4-dihydroxy-6-naphthoate synthase
483966	snp	A	G	G:122 A:0	CDS	+	94/837	32/278	missense_variant c.94A>G p.Thr32Ala	GS_RS02260		1,4-dihydroxy-6-naphthoate synthase
483989	snp	T	C	C:122 T:0	CDS	+	117/837	39/278	synonymous_variant c.117T>C p.Asp39Asp	GS_RS02260		1,4-dihydroxy-6-naphthoate synthase
484007	snp	T	C	C:135 T:0	CDS	+	135/837	45/278	synonymous_variant c.135T>C p.Gly45Gly	GS_RS02260		1,4-dihydroxy-6-naphthoate synthase
484031	complex	TATT	CATC	CATC:99 TATT:0	CDS	+	159/837	53/278	synonymous_variant c.159_162delTATTinsCATC p.55	GS_RS02260		1,4-dihydroxy-6-naphthoate synthase
484040	snp	A	G	G:113 A:0	CDS	+	168/837	56/278	synonymous_variant c.168A>G p.Lys56Lys	GS_RS02260		1,4-dihydroxy-6-naphthoate synthase
484052	snp	T	C	C:104 T:0	CDS	+	180/837	60/278	synonymous_variant c.180T>C p.His60His	GS_RS02260		1,4-dihydroxy-6-naphthoate synthase
484115	snp	C	T	T:72 C:0	CDS	+	243/837	81/278	synonymous_variant c.243C>T p.Gly81Gly	GS_RS02260		1,4-dihydroxy-6-naphthoate synthase
484125	snp	T	C	C:52 T:0	CDS	+	253/837	85/278	synonymous_variant c.253T>C p.Leu85Leu	GS_RS02260		1,4-dihydroxy-6-naphthoate synthase
484154	snp	C	T	T:30 C:0	CDS	+	282/837	94/278	synonymous_variant c.282C>T p.Leu94Leu	GS_RS02260		1,4-dihydroxy-6-naphthoate synthase
484169	snp	G	A	A:57 G:0	CDS	+	297/837	99/278	synonymous_variant c.297G>A p.Gly99Gly	GS_RS02260		1,4-dihydroxy-6-naphthoate synthase
484199	snp	T	C	C:71 T:0	CDS	+	327/837	109/278	synonymous_variant c.327T>C p.Thr109Thr	GS_RS02260		1,4-dihydroxy-6-naphthoate synthase
484205	complex	CGCACTGC	TGCGCTGT	TGCGCTGT:53 CGCACTGC:0	CDS	+	333/837	111/278	synonymous_variant c.333_340delCGCACTGCinsTGCGCTGT p.115	GS_RS02260		1,4-dihydroxy-6-naphthoate synthase
484346	complex	CGGG	TGGC	TGGC:103 CGGG:0	CDS	+	474/837	158/278	synonymous_variant c.474_477delCGGGinsTGGC p.160	GS_RS02260		1,4-dihydroxy-6-naphthoate synthase
484388	snp	G	A	A:103 G:0	CDS	+	516/837	172/278	synonymous_variant c.516G>A p.Gly172Gly	GS_RS02260		1,4-dihydroxy-6-naphthoate synthase
484406	complex	CCCCT	ACCCC	ACCCC:83 CCCCT:2	CDS	+	534/837	178/278	synonymous_variant c.534_538delCCCCTinsACCCC p.181	GS_RS02260		1,4-dihydroxy-6-naphthoate synthase
484415	snp	C	A	A:83 C:0	CDS	+	543/837	181/278	synonymous_variant c.543C>A p.Gly181Gly	GS_RS02260		1,4-dihydroxy-6-naphthoate synthase
484430	snp	A	C	C:96 A:0	CDS	+	558/837	186/278	synonymous_variant c.558A>C p.Arg186Arg	GS_RS02260		1,4-dihydroxy-6-naphthoate synthase
484448	snp	G	T	T:102 G:0	CDS	+	576/837	192/278	missense_variant c.576G>T p.Glu192Asp	GS_RS02260		1,4-dihydroxy-6-naphthoate synthase
484499	snp	A	G	G:116 A:0	CDS	+	627/837	209/278	synonymous_variant c.627A>G p.Gln209Gln	GS_RS02260		1,4-dihydroxy-6-naphthoate synthase
493918	snp	T	G	G:150 T:0	CDS	-	1134/1242	378/413	synonymous_variant c.1134A>C p.Thr378Thr	GS_RS02310		DUF898 family protein
494200	snp	A	G	G:108 A:0	CDS	-	852/1242	284/413	synonymous_variant c.852T>C p.Phe284Phe	GS_RS02310		DUF898 family protein
494445	snp	G	A	A:122 G:0	CDS	-	607/1242	203/413	missense_variant c.607C>T p.Arg203Cys	GS_RS02310		DUF898 family protein
497843	snp	C	T	T:108 C:0	CDS	-	359/903	120/300	missense_variant c.359G>A p.Gly120Asp	GS_RS02335		transporter
499186	snp	T	G	G:180 T:0
499601	snp	A	G	G:111 A:0	CDS	-	1044/1362	348/453	synonymous_variant c.1044T>C p.Ala348Ala	GS_RS02350		sigma-54-dependent transcriptional regulator
505715	snp	G	A	A:128 G:0	CDS	+	1916/2379	639/792	missense_variant c.1916G>A p.Arg639Gln	GS_RS02370		putative bifunctional diguanylate cyclase/phosphodiesterase
511869	snp	T	C	C:155 T:0	CDS	+	1146/1392	382/463	synonymous_variant c.1146T>C p.Ala382Ala	GS_RS02395		aspartate ammonia-lyase
512113	snp	T	G	G:125 T:0	CDS	+	1390/1392	464/463	stop_lost&splice_region_variant c.1390T>G p.Ter464Glyext*?	GS_RS02395		aspartate ammonia-lyase
514314	snp	T	C	C:124 T:0	CDS	+	279/714	93/237	synonymous_variant c.279T>C p.Tyr93Tyr	GS_RS02415	queC	7-cyano-7-deazaguanine synthase QueC
514431	snp	C	T	T:135 C:0	CDS	+	396/714	132/237	synonymous_variant c.396C>T p.Cys132Cys	GS_RS02415	queC	7-cyano-7-deazaguanine synthase QueC
514483	snp	G	C	C:122 G:0	CDS	+	448/714	150/237	missense_variant c.448G>C p.Val150Leu	GS_RS02415	queC	7-cyano-7-deazaguanine synthase QueC
514729	snp	G	A	A:134 G:0	CDS	+	694/714	232/237	missense_variant c.694G>A p.Gly232Ser	GS_RS02415	queC	7-cyano-7-deazaguanine synthase QueC
514810	snp	C	T	T:147 C:0
515555	snp	C	T	T:133 C:0	CDS	+	741/777	247/258	synonymous_variant c.741C>T p.Ala247Ala	GS_RS02420	folE2	GTP cyclohydrolase FolE2
527481	snp	G	A	A:110 G:0	CDS	+	168/1131	56/376	synonymous_variant c.168G>A p.Ala56Ala	GS_RS02470		DUF362 domain-containing protein
527895	snp	G	A	A:165 G:0	CDS	+	582/1131	194/376	synonymous_variant c.582G>A p.Arg194Arg	GS_RS02470		DUF362 domain-containing protein
528385	snp	G	A	A:144 G:0	CDS	+	1072/1131	358/376	missense_variant c.1072G>A p.Gly358Ser	GS_RS02470		DUF362 domain-containing protein
530228	snp	T	C	C:156 T:0	CDS	+	276/708	92/235	synonymous_variant c.276T>C p.Phe92Phe	GS_RS02480		ABC transporter ATP-binding protein
530369	snp	T	G	G:74 T:0	CDS	+	417/708	139/235	synonymous_variant c.417T>G p.Gly139Gly	GS_RS02480		ABC transporter ATP-binding protein
531993	snp	A	G	G:121 A:0	CDS	+	80/171	27/56	missense_variant c.80A>G p.Glu27Gly	GS_RS17385		hypothetical protein
535424	snp	C	T	T:158 C:0	CDS	+	460/765	154/254	missense_variant c.460C>T p.His154Tyr	GS_RS02500		outer membrane protein assembly factor BamD
537435	snp	T	C	C:125 T:0	CDS	+	53/417	18/138	missense_variant c.53T>C p.Val18Ala	GS_RS02525		MauE/DoxX family redox-associated membrane protein
541652	snp	A	G	G:133 A:0	CDS	-	417/2535	139/844	synonymous_variant c.417T>C p.Ile139Ile	GS_RS02540		molybdopterin-dependent oxidoreductase
548851	snp	C	T	T:157 C:0
549300	snp	G	A	A:114 G:0	CDS	+	143/456	48/151	missense_variant c.143G>A p.Ser48Asn	GS_RS02570		universal stress protein
551944	snp	A	G	G:106 A:0	CDS	-	1359/1524	453/507	synonymous_variant c.1359T>C p.Gly453Gly	GS_RS02585		sodium:solute symporter family protein
563235	snp	C	G	G:106 C:0	CDS	-	311/825	104/274	missense_variant c.311G>C p.Arg104Pro	GS_RS02635		nitroreductase family protein
563611	snp	A	G	G:125 A:0	CDS	-	813/891	271/296	synonymous_variant c.813T>C p.Asp271Asp	GS_RS02640		deoxyribonuclease IV
564418	snp	G	C	C:90 G:0	CDS	-	6/891	2/296	missense_variant c.6C>G p.Asn2Lys	GS_RS02640		deoxyribonuclease IV
564423	ins	T	TG	TG:65 T:0	CDS	-			intragenic_variant n.564423_564424insG	GS_RS02640		deoxyribonuclease IV
564433	snp	C	A	A:82 C:0	CDS	-	414/420	138/139	synonymous_variant c.414G>T p.Gly138Gly	GS_RS02645		HIT family protein
564775	complex	GTGCTCCAA	ATGTCCCAG	ATGTCCCAG:36 GTGCTCCAA:0	CDS	-	72/420	22/139	missense_variant c.64_72delTTGGAGCACinsCTGGGACAT p.Glu23Gly	GS_RS02645		HIT family protein
564798	complex	ACTCC	GCTCG	GCTCG:51 ACTCC:0	CDS	-	49/420	15/139	missense_variant c.45_49delGGAGTinsCGAGC p.Phe17Leu	GS_RS02645		HIT family protein
564808	snp	G	A	A:67 G:0	CDS	-	39/420	13/139	synonymous_variant c.39C>T p.Asp13Asp	GS_RS02645		HIT family protein
564841	complex	TGA	CGG	CGG:64 TGA:0	CDS	-	6/420	2/139	missense_variant c.4_6delTCAinsCCG p.Ser2Pro	GS_RS02645		HIT family protein
564897	snp	A	G	G:17 A:0
565252	snp	G	T	T:126 G:0	CDS	-	549/849	183/282	synonymous_variant c.549C>A p.Pro183Pro	GS_RS02650	dapF	diaminopimelate epimerase
568401	snp	G	A	A:135 G:0	CDS	+	119/810	40/269	missense_variant c.119G>A p.Gly40Asp	GS_RS02675	larE	ATP-dependent sacrificial sulfur transferase LarE
578212	snp	T	C	C:126 T:0	CDS	+	435/927	145/308	synonymous_variant c.435T>C p.Gly145Gly	GS_RS02720		DMT family transporter
578557	snp	C	T	T:121 C:0	CDS	+	780/927	260/308	synonymous_variant c.780C>T p.Val260Val	GS_RS02720		DMT family transporter
578733	snp	T	C	C:98 T:0	CDS	+	27/381	9/126	synonymous_variant c.27T>C p.Ser9Ser	GS_RS02725		peptide chain release factor family protein
578832	snp	C	G	G:122 C:0	CDS	+	126/381	42/126	synonymous_variant c.126C>G p.Gly42Gly	GS_RS02725		peptide chain release factor family protein
579261	snp	C	T	T:103 C:0	CDS	+	178/2379	60/792	synonymous_variant c.178C>T p.Leu60Leu	GS_RS02730		endonuclease MutS2
579302	snp	A	G	G:89 A:0	CDS	+	219/2379	73/792	synonymous_variant c.219A>G p.Ala73Ala	GS_RS02730		endonuclease MutS2
579317	snp	A	G	G:70 A:0	CDS	+	234/2379	78/792	synonymous_variant c.234A>G p.Ala78Ala	GS_RS02730		endonuclease MutS2
579878	snp	T	G	G:159 T:0	CDS	+	795/2379	265/792	missense_variant c.795T>G p.Asp265Glu	GS_RS02730		endonuclease MutS2
579893	complex	TCTG	CCTC	CCTC:148 TCTG:0	CDS	+	810/2379	270/792	synonymous_variant c.810_813delTCTGinsCCTC p.272	GS_RS02730		endonuclease MutS2
580007	snp	G	T	T:99 G:0	CDS	+	924/2379	308/792	synonymous_variant c.924G>T p.Pro308Pro	GS_RS02730		endonuclease MutS2
580039	snp	T	C	C:67 T:0	CDS	+	956/2379	319/792	missense_variant c.956T>C p.Val319Ala	GS_RS02730		endonuclease MutS2
581327	snp	T	C	C:95 T:0	CDS	+	2244/2379	748/792	synonymous_variant c.2244T>C p.Ile748Ile	GS_RS02730		endonuclease MutS2
582132	snp	G	A	A:127 G:0	CDS	-	867/1515	289/504	synonymous_variant c.867C>T p.Leu289Leu	GS_RS02735		B12-binding domain-containing radical SAM protein
582144	snp	G	A	A:118 G:0	CDS	-	855/1515	285/504	synonymous_variant c.855C>T p.His285His	GS_RS02735		B12-binding domain-containing radical SAM protein
582263	snp	T	C	C:122 T:0	CDS	-	736/1515	246/504	missense_variant c.736A>G p.Arg246Gly	GS_RS02735		B12-binding domain-containing radical SAM protein
582284	snp	C	T	T:127 C:0	CDS	-	715/1515	239/504	missense_variant c.715G>A p.Val239Ile	GS_RS02735		B12-binding domain-containing radical SAM protein
582383	snp	T	C	C:117 T:0	CDS	-	616/1515	206/504	missense_variant c.616A>G p.Ser206Gly	GS_RS02735		B12-binding domain-containing radical SAM protein
582456	snp	A	G	G:117 A:0	CDS	-	543/1515	181/504	synonymous_variant c.543T>C p.Phe181Phe	GS_RS02735		B12-binding domain-containing radical SAM protein
582527	snp	T	G	G:100 T:0	CDS	-	472/1515	158/504	missense_variant c.472A>C p.Ile158Leu	GS_RS02735		B12-binding domain-containing radical SAM protein
582575	snp	T	C	C:121 T:0	CDS	-	424/1515	142/504	missense_variant c.424A>G p.Thr142Ala	GS_RS02735		B12-binding domain-containing radical SAM protein
582639	snp	G	A	A:104 G:0	CDS	-	360/1515	120/504	synonymous_variant c.360C>T p.Ala120Ala	GS_RS02735		B12-binding domain-containing radical SAM protein
582699	complex	GGGC	AGGG	AGGG:87 GGGC:0	CDS	-	300/1515	99/504	synonymous_variant c.297_300delGCCCinsCCCT p.101	GS_RS02735		B12-binding domain-containing radical SAM protein
582741	complex	ACA	GCC	GCC:96 ACA:0	CDS	-	258/1515	86/504	missense_variant c.256_258delTGTinsGGC p.Cys86Gly	GS_RS02735		B12-binding domain-containing radical SAM protein
582750	snp	T	C	C:115 T:0	CDS	-	249/1515	83/504	synonymous_variant c.249A>G p.Glu83Glu	GS_RS02735		B12-binding domain-containing radical SAM protein
582762	snp	A	T	T:121 A:0	CDS	-	237/1515	79/504	missense_variant c.237T>A p.Asp79Glu	GS_RS02735		B12-binding domain-containing radical SAM protein
582794	snp	T	C	C:128 T:0	CDS	-	205/1515	69/504	missense_variant c.205A>G p.Ile69Val	GS_RS02735		B12-binding domain-containing radical SAM protein
582801	complex	GGCC	AGCA	AGCA:111 GGCC:0	CDS	-	198/1515	65/504	synonymous_variant c.195_198delGGCCinsTGCT p.67	GS_RS02735		B12-binding domain-containing radical SAM protein
582810	snp	G	A	A:129 G:0	CDS	-	189/1515	63/504	synonymous_variant c.189C>T p.Leu63Leu	GS_RS02735		B12-binding domain-containing radical SAM protein
582846	snp	A	G	G:120 A:0	CDS	-	153/1515	51/504	synonymous_variant c.153T>C p.Ile51Ile	GS_RS02735		B12-binding domain-containing radical SAM protein
582855	snp	T	C	C:120 T:0	CDS	-	144/1515	48/504	synonymous_variant c.144A>G p.Ala48Ala	GS_RS02735		B12-binding domain-containing radical SAM protein
582902	snp	G	A	A:123 G:0	CDS	-	97/1515	33/504	synonymous_variant c.97C>T p.Leu33Leu	GS_RS02735		B12-binding domain-containing radical SAM protein
583046	complex	ATTGGGT	TTAGGGA	TTAGGGA:76 ATTGGGT:0
583062	snp	T	C	C:117 T:0
583124	complex	ACCAA	TCCAG	TCCAG:107 ACCAA:0	CDS	+	5/681	2/226	missense_variant c.5_9delACCAAinsTCCAG p.Asn2Ile	GS_RS02740		class I SAM-dependent methyltransferase
583210	snp	G	A	A:75 G:0	CDS	+	91/681	31/226	missense_variant c.91G>A p.Ala31Thr	GS_RS02740		class I SAM-dependent methyltransferase
583230	snp	C	T	T:64 C:0	CDS	+	111/681	37/226	synonymous_variant c.111C>T p.Asp37Asp	GS_RS02740		class I SAM-dependent methyltransferase
583254	snp	T	C	C:52 T:0	CDS	+	135/681	45/226	synonymous_variant c.135T>C p.Val45Val	GS_RS02740		class I SAM-dependent methyltransferase
583263	snp	T	G	G:59 T:0	CDS	+	144/681	48/226	synonymous_variant c.144T>G p.Val48Val	GS_RS02740		class I SAM-dependent methyltransferase
583275	snp	A	G	G:48 A:0	CDS	+	156/681	52/226	synonymous_variant c.156A>G p.Glu52Glu	GS_RS02740		class I SAM-dependent methyltransferase
583323	snp	C	T	T:105 C:0	CDS	+	204/681	68/226	synonymous_variant c.204C>T p.Ser68Ser	GS_RS02740		class I SAM-dependent methyltransferase
583344	snp	C	T	T:102 C:0	CDS	+	225/681	75/226	synonymous_variant c.225C>T p.Gly75Gly	GS_RS02740		class I SAM-dependent methyltransferase
583362	snp	T	C	C:109 T:0	CDS	+	243/681	81/226	synonymous_variant c.243T>C p.Pro81Pro	GS_RS02740		class I SAM-dependent methyltransferase
583445	snp	C	T	T:116 C:0	CDS	+	326/681	109/226	missense_variant c.326C>T p.Ala109Val	GS_RS02740		class I SAM-dependent methyltransferase
583452	snp	T	C	C:118 T:0	CDS	+	333/681	111/226	synonymous_variant c.333T>C p.Leu111Leu	GS_RS02740		class I SAM-dependent methyltransferase
583548	snp	A	G	G:78 A:0	CDS	+	429/681	143/226	synonymous_variant c.429A>G p.Glu143Glu	GS_RS02740		class I SAM-dependent methyltransferase
583563	snp	G	A	A:71 G:0	CDS	+	444/681	148/226	synonymous_variant c.444G>A p.Glu148Glu	GS_RS02740		class I SAM-dependent methyltransferase
583596	snp	C	T	T:97 C:0	CDS	+	477/681	159/226	synonymous_variant c.477C>T p.Gly159Gly	GS_RS02740		class I SAM-dependent methyltransferase
583688	snp	A	G	G:84 A:0	CDS	+	569/681	190/226	missense_variant c.569A>G p.Glu190Gly	GS_RS02740		class I SAM-dependent methyltransferase
583701	snp	G	A	A:65 G:0	CDS	+	582/681	194/226	synonymous_variant c.582G>A p.Ala194Ala	GS_RS02740		class I SAM-dependent methyltransferase
583722	snp	T	C	C:22 T:0	CDS	+	603/681	201/226	synonymous_variant c.603T>C p.Ala201Ala	GS_RS02740		class I SAM-dependent methyltransferase
583743	snp	C	A	A:18 C:0	CDS	+	624/681	208/226	synonymous_variant c.624C>A p.Thr208Thr	GS_RS02740		class I SAM-dependent methyltransferase
583752	snp	C	A	A:27 C:0	CDS	+	633/681	211/226	synonymous_variant c.633C>A p.Gly211Gly	GS_RS02740		class I SAM-dependent methyltransferase
583773	snp	A	G	G:34 A:0	CDS	+	654/681	218/226	synonymous_variant c.654A>G p.Arg218Arg	GS_RS02740		class I SAM-dependent methyltransferase
583781	snp	A	C	C:32 A:0	CDS	+	662/681	221/226	missense_variant c.662A>C p.Asn221Thr	GS_RS02740		class I SAM-dependent methyltransferase
583791	snp	G	A	A:19 G:0	CDS	+	672/681	224/226	synonymous_variant c.672G>A p.Arg224Arg	GS_RS02740		class I SAM-dependent methyltransferase
596828	snp	A	G	G:60 A:0	CDS	+	6/492	2/163	synonymous_variant c.6A>G p.Pro2Pro	GS_RS02815		glutaredoxin domain-containing protein
596849	snp	C	T	T:99 C:0	CDS	+	27/492	9/163	synonymous_variant c.27C>T p.Ile9Ile	GS_RS02815		glutaredoxin domain-containing protein
596879	snp	T	C	C:101 T:0	CDS	+	57/492	19/163	synonymous_variant c.57T>C p.Ala19Ala	GS_RS02815		glutaredoxin domain-containing protein
597116	snp	T	C	C:132 T:0	CDS	+	294/492	98/163	synonymous_variant c.294T>C p.Gly98Gly	GS_RS02815		glutaredoxin domain-containing protein
597126	snp	C	T	T:121 C:0	CDS	+	304/492	102/163	missense_variant c.304C>T p.Arg102Trp	GS_RS02815		glutaredoxin domain-containing protein
597230	snp	T	C	C:65 T:0	CDS	+	408/492	136/163	synonymous_variant c.408T>C p.Gly136Gly	GS_RS02815		glutaredoxin domain-containing protein
597245	snp	G	C	C:62 G:0	CDS	+	423/492	141/163	synonymous_variant c.423G>C p.Val141Val	GS_RS02815		glutaredoxin domain-containing protein
597251	complex	CTCT	TTCG	TTCG:48 CTCT:0	CDS	+	429/492	143/163	synonymous_variant c.429_432delCTCTinsTTCG p.145	GS_RS02815		glutaredoxin domain-containing protein
597260	snp	G	A	A:63 G:0	CDS	+	438/492	146/163	synonymous_variant c.438G>A p.Lys146Lys	GS_RS02815		glutaredoxin domain-containing protein
597319	complex	ATT	GCG	GCG:36 ATT:0
597326	snp	G	C	C:47 G:0
597353	snp	T	C	C:86 T:0
597389	snp	T	C	C:91 T:0	CDS	+	33/576	11/191	synonymous_variant c.33T>C p.Asp11Asp	GS_RS02820		DNA-3-methyladenine glycosylase I
597425	snp	C	G	G:87 C:0	CDS	+	69/576	23/191	synonymous_variant c.69C>G p.Gly23Gly	GS_RS02820		DNA-3-methyladenine glycosylase I
597452	complex	CTTC	TTTT	TTTT:83 CTTC:0	CDS	+	96/576	32/191	synonymous_variant c.96_99delCTTCinsTTTT p.34	GS_RS02820		DNA-3-methyladenine glycosylase I
597494	snp	A	G	G:82 A:0	CDS	+	138/576	46/191	synonymous_variant c.138A>G p.Ser46Ser	GS_RS02820		DNA-3-methyladenine glycosylase I
597536	snp	A	C	C:99 A:0	CDS	+	180/576	60/191	synonymous_variant c.180A>C p.Ala60Ala	GS_RS02820		DNA-3-methyladenine glycosylase I
597543	complex	GGG	AAC	AAC:57 GGG:0	CDS	+	187/576	63/191	missense_variant c.187_189delGGGinsAAC p.Gly63Asn	GS_RS02820		DNA-3-methyladenine glycosylase I
597633	snp	A	G	G:105 A:0	CDS	+	277/576	93/191	missense_variant c.277A>G p.Ile93Val	GS_RS02820		DNA-3-methyladenine glycosylase I
597674	snp	C	A	A:104 C:0	CDS	+	318/576	106/191	synonymous_variant c.318C>A p.Ile106Ile	GS_RS02820		DNA-3-methyladenine glycosylase I
597701	snp	C	G	G:125 C:0	CDS	+	345/576	115/191	synonymous_variant c.345C>G p.Ala115Ala	GS_RS02820		DNA-3-methyladenine glycosylase I
597740	snp	T	C	C:61 T:0	CDS	+	384/576	128/191	synonymous_variant c.384T>C p.Asn128Asn	GS_RS02820		DNA-3-methyladenine glycosylase I
597755	complex	GA	TG	TG:12 GA:0	CDS	+	399/576	133/191	missense_variant c.399_400delGAinsTG p.Thr134Ala	GS_RS02820		DNA-3-methyladenine glycosylase I
597761	complex	TATC	GGTG	GGTG:12 TATC:0	CDS	+	405/576	135/191	missense_variant c.405_408delTATCinsGGTG p.AspIle135GluVal	GS_RS02820		DNA-3-methyladenine glycosylase I
597795	snp	A	G	G:105 A:0	CDS	+	439/576	147/191	missense_variant c.439A>G p.Ser147Gly	GS_RS02820		DNA-3-methyladenine glycosylase I
597836	snp	G	C	C:104 G:0	CDS	+	480/576	160/191	synonymous_variant c.480G>C p.Ser160Ser	GS_RS02820		DNA-3-methyladenine glycosylase I
597842	snp	T	C	C:107 T:0	CDS	+	486/576	162/191	synonymous_variant c.486T>C p.Ile162Ile	GS_RS02820		DNA-3-methyladenine glycosylase I
597848	complex	CGCG	TGCC	TGCC:103 CGCG:0	CDS	+	492/576	164/191	synonymous_variant c.492_495delCGCGinsTGCC p.166	GS_RS02820		DNA-3-methyladenine glycosylase I
597896	complex	CTTTCGG	TTTCCGT	TTTCCGT:64 CTTTCGG:0	CDS	+	540/576	180/191	synonymous_variant c.540_546delCTTTCGGinsTTTCCGT p.183	GS_RS02820		DNA-3-methyladenine glycosylase I
597921	mnp	AG	CT	CT:87 AG:0	CDS	+	565/576	189/191	missense_variant c.565_566delAGinsCT p.Ser189Leu	GS_RS02820		DNA-3-methyladenine glycosylase I
597973	snp	C	T	T:128 C:0	CDS	+	45/402	15/133	synonymous_variant c.45C>T p.Phe15Phe	GS_RS02825		hypothetical protein
598000	snp	T	G	G:131 T:0	CDS	+	72/402	24/133	synonymous_variant c.72T>G p.Val24Val	GS_RS02825		hypothetical protein
598015	snp	C	T	T:121 C:0	CDS	+	87/402	29/133	synonymous_variant c.87C>T p.Val29Val	GS_RS02825		hypothetical protein
598064	snp	A	T	T:129 A:0	CDS	+	136/402	46/133	missense_variant c.136A>T p.Thr46Ser	GS_RS02825		hypothetical protein
598087	complex	CGTTG	GGTCA	GGTCA:68 CGTTG:0	CDS	+	159/402	53/133	missense_variant c.159_163delCGTTGinsGGTCA p.Ala55Thr	GS_RS02825		hypothetical protein
598120	complex	GCTC	ACTA	ACTA:114 GCTC:0	CDS	+	192/402	64/133	synonymous_variant c.192_195delGCTCinsACTA p.66	GS_RS02825		hypothetical protein
598151	snp	G	T	T:99 G:1	CDS	+	223/402	75/133	missense_variant c.223G>T p.Gly75Trp	GS_RS02825		hypothetical protein
598171	snp	T	G	G:69 T:0	CDS	+	243/402	81/133	synonymous_variant c.243T>G p.Thr81Thr	GS_RS02825		hypothetical protein
598237	complex	CTAT	ATAC	ATAC:80 CTAT:0	CDS	+	309/402	103/133	synonymous_variant c.309_312delCTATinsATAC p.105	GS_RS02825		hypothetical protein
598249	snp	G	C	C:84 G:0	CDS	+	321/402	107/133	synonymous_variant c.321G>C p.Arg107Arg	GS_RS02825		hypothetical protein
598301	snp	T	C	C:80 T:0	CDS	+	373/402	125/133	synonymous_variant c.373T>C p.Leu125Leu	GS_RS02825		hypothetical protein
598321	snp	G	A	A:73 G:0	CDS	+	393/402	131/133	synonymous_variant c.393G>A p.Gly131Gly	GS_RS02825		hypothetical protein
598364	snp	T	A	A:111 T:0
598399	snp	C	T	T:106 C:0	CDS	+	30/549	10/182	synonymous_variant c.30C>T p.Val10Val	GS_RS02830		cysteine hydrolase family protein
598435	snp	C	T	T:95 C:0	CDS	+	66/549	22/182	synonymous_variant c.66C>T p.Ser22Ser	GS_RS02830		cysteine hydrolase family protein
598450	complex	CTTC	TTTA	TTTA:63 CTTC:0	CDS	+	81/549	27/182	missense_variant c.81_84delCTTCinsTTTA p.Phe28Leu	GS_RS02830		cysteine hydrolase family protein
598478	complex	ACTGCCAC	GCCGCCGT	GCCGCCGT:31 ACTGCCAC:0	CDS	+	109/549	37/182	missense_variant c.109_116delACTGCCACinsGCCGCCGT p.ThrAlaThr37AlaAlaVal	GS_RS02830		cysteine hydrolase family protein
598509	snp	T	C	C:51 T:0	CDS	+	140/549	47/182	missense_variant c.140T>C p.Val47Ala	GS_RS02830		cysteine hydrolase family protein
598525	snp	T	G	G:42 T:0	CDS	+	156/549	52/182	synonymous_variant c.156T>G p.Ser52Ser	GS_RS02830		cysteine hydrolase family protein
598537	snp	T	C	C:45 T:0	CDS	+	168/549	56/182	synonymous_variant c.168T>C p.Asp56Asp	GS_RS02830		cysteine hydrolase family protein
598543	complex	TACG	CACC	CACC:42 TACG:0	CDS	+	174/549	58/182	synonymous_variant c.174_177delTACGinsCACC p.60	GS_RS02830		cysteine hydrolase family protein
598554	snp	C	A	A:63 C:0	CDS	+	185/549	62/182	missense_variant c.185C>A p.Pro62Gln	GS_RS02830		cysteine hydrolase family protein
598582	snp	C	G	G:52 C:0	CDS	+	213/549	71/182	synonymous_variant c.213C>G p.Pro71Pro	GS_RS02830		cysteine hydrolase family protein
598606	snp	T	C	C:21 T:0	CDS	+	237/549	79/182	synonymous_variant c.237T>C p.Asp79Asp	GS_RS02830		cysteine hydrolase family protein
598613	snp	C	T	T:62 C:0	CDS	+	244/549	82/182	synonymous_variant c.244C>T p.Leu82Leu	GS_RS02830		cysteine hydrolase family protein
598667	snp	A	C	C:97 A:0	CDS	+	298/549	100/182	synonymous_variant c.298A>C p.Arg100Arg	GS_RS02830		cysteine hydrolase family protein
598735	complex	TCGCC	CCGCG	CCGCG:114 TCGCC:0	CDS	+	366/549	122/182	missense_variant c.366_370delTCGCCinsCCGCG p.Gln124Glu	GS_RS02830		cysteine hydrolase family protein
598747	snp	T	C	C:119 T:0	CDS	+	378/549	126/182	synonymous_variant c.378T>C p.Phe126Phe	GS_RS02830		cysteine hydrolase family protein
598804	snp	T	C	C:110 T:0	CDS	+	435/549	145/182	synonymous_variant c.435T>C p.Ala145Ala	GS_RS02830		cysteine hydrolase family protein
598834	snp	G	A	A:107 G:0	CDS	+	465/549	155/182	synonymous_variant c.465G>A p.Glu155Glu	GS_RS02830		cysteine hydrolase family protein
598906	complex	CTCGTTCCG	TTCGCTCCT	TTCGCTCCT:41 CTCGTTCCG:0	CDS	+	537/549	179/182	missense_variant c.537_545delCTCGTTCCGinsTTCGCTCCT p.PheArg181LeuLeu	GS_RS02830		cysteine hydrolase family protein
598922	snp	T	C	C:89 T:0
598931	snp	G	A	A:94 G:0
599910	snp	G	A	A:97 G:0	CDS	+	332/483	111/160	missense_variant c.332G>A p.Arg111Gln	GS_RS02840		dihydrofolate reductase
600129	snp	A	T	T:108 A:0	CDS	+	72/1149	24/382	synonymous_variant c.72A>T p.Gly24Gly	GS_RS02845		HAD-IA family hydrolase
600281	snp	C	A	A:101 C:0	CDS	+	224/1149	75/382	missense_variant c.224C>A p.Pro75Gln	GS_RS02845		HAD-IA family hydrolase
600481	snp	G	A	A:111 G:0	CDS	+	424/1149	142/382	missense_variant c.424G>A p.Ala142Thr	GS_RS02845		HAD-IA family hydrolase
600510	mnp	CC	TG	TG:64 CC:0	CDS	+	453/1149	151/382	missense_variant c.453_454delCCinsTG p.Gln152Glu	GS_RS02845		HAD-IA family hydrolase
600531	complex	CGATCCA	TGACCCG	TGACCCG:51 CGATCCA:0	CDS	+	474/1149	158/382	synonymous_variant c.474_480delCGATCCAinsTGACCCG p.161	GS_RS02845		HAD-IA family hydrolase
600575	snp	T	G	G:64 T:0	CDS	+	518/1149	173/382	missense_variant c.518T>G p.Leu173Arg	GS_RS02845		HAD-IA family hydrolase
600582	mnp	GT	AC	AC:54 GT:0	CDS	+	525/1149	175/382	synonymous_variant c.525_526delGTinsAC p.177	GS_RS02845		HAD-IA family hydrolase
600612	snp	T	C	C:87 T:0	CDS	+	555/1149	185/382	synonymous_variant c.555T>C p.Val185Val	GS_RS02845		HAD-IA family hydrolase
600832	snp	C	T	T:111 C:0	CDS	+	775/1149	259/382	synonymous_variant c.775C>T p.Leu259Leu	GS_RS02845		HAD-IA family hydrolase
600874	snp	A	G	G:100 A:0	CDS	+	817/1149	273/382	missense_variant c.817A>G p.Met273Val	GS_RS02845		HAD-IA family hydrolase
601331	snp	G	C	C:112 G:0	CDS	+	124/993	42/330	missense_variant c.124G>C p.Val42Leu	GS_RS02850		zinc-dependent alcohol dehydrogenase family protein
601586	snp	G	A	A:119 G:0	CDS	+	379/993	127/330	missense_variant c.379G>A p.Ala127Thr	GS_RS02850		zinc-dependent alcohol dehydrogenase family protein
601789	snp	C	T	T:77 C:0	CDS	+	582/993	194/330	synonymous_variant c.582C>T p.Pro194Pro	GS_RS02850		zinc-dependent alcohol dehydrogenase family protein
603074	complex	TCG	GCA	GCA:64 TCG:0	CDS	+	532/927	178/308	missense_variant c.532_534delTCGinsGCA p.Ser178Ala	GS_RS02855		DMT family transporter
610276	snp	A	G	G:119 A:0
610629	snp	C	T	T:117 C:0	CDS	+	255/2667	85/888	synonymous_variant c.255C>T p.Phe85Phe	GS_RS02885	ppdK	pyruvate, phosphate dikinase
610923	snp	A	G	G:128 A:0	CDS	+	549/2667	183/888	synonymous_variant c.549A>G p.Glu183Glu	GS_RS02885	ppdK	pyruvate, phosphate dikinase
611688	snp	A	G	G:108 A:0	CDS	+	1314/2667	438/888	synonymous_variant c.1314A>G p.Leu438Leu	GS_RS02885	ppdK	pyruvate, phosphate dikinase
611922	snp	C	A	A:133 C:0	CDS	+	1548/2667	516/888	synonymous_variant c.1548C>A p.Gly516Gly	GS_RS02885	ppdK	pyruvate, phosphate dikinase
612294	snp	T	C	C:137 T:0	CDS	+	1920/2667	640/888	synonymous_variant c.1920T>C p.Leu640Leu	GS_RS02885	ppdK	pyruvate, phosphate dikinase
612540	snp	G	T	T:138 G:0	CDS	+	2166/2667	722/888	synonymous_variant c.2166G>T p.Gly722Gly	GS_RS02885	ppdK	pyruvate, phosphate dikinase
612598	snp	G	A	A:124 G:0	CDS	+	2224/2667	742/888	missense_variant c.2224G>A p.Val742Ile	GS_RS02885	ppdK	pyruvate, phosphate dikinase
613815	snp	G	A	A:145 G:0	CDS	+	216/2091	72/696	synonymous_variant c.216G>A p.Val72Val	GS_RS02895		methyl-accepting chemotaxis protein
643824	snp	G	A	A:109 G:0	CDS	+	588/1281	196/426	synonymous_variant c.588G>A p.Val196Val	GS_RS03025		ASKHA domain-containing protein
643857	snp	C	T	T:102 C:0	CDS	+	621/1281	207/426	synonymous_variant c.621C>T p.Ala207Ala	GS_RS03025		ASKHA domain-containing protein
644162	snp	G	A	A:121 G:0	CDS	+	926/1281	309/426	missense_variant c.926G>A p.Gly309Glu	GS_RS03025		ASKHA domain-containing protein
644192	snp	G	C	C:123 G:0	CDS	+	956/1281	319/426	missense_variant c.956G>C p.Gly319Ala	GS_RS03025		ASKHA domain-containing protein
644202	snp	C	T	T:117 C:0	CDS	+	966/1281	322/426	synonymous_variant c.966C>T p.Arg322Arg	GS_RS03025		ASKHA domain-containing protein
644211	snp	G	A	A:102 G:0	CDS	+	975/1281	325/426	missense_variant c.975G>A p.Met325Ile	GS_RS03025		ASKHA domain-containing protein
644289	snp	T	A	A:104 T:0	CDS	+	1053/1281	351/426	synonymous_variant c.1053T>A p.Val351Val	GS_RS03025		ASKHA domain-containing protein
644330	snp	A	G	G:97 A:0	CDS	+	1094/1281	365/426	missense_variant c.1094A>G p.Glu365Gly	GS_RS03025		ASKHA domain-containing protein
644371	snp	T	C	C:95 T:0	CDS	+	1135/1281	379/426	synonymous_variant c.1135T>C p.Leu379Leu	GS_RS03025		ASKHA domain-containing protein
644381	snp	C	T	T:83 C:0	CDS	+	1145/1281	382/426	missense_variant c.1145C>T p.Ala382Val	GS_RS03025		ASKHA domain-containing protein
644387	snp	G	A	A:84 G:0	CDS	+	1151/1281	384/426	missense_variant c.1151G>A p.Arg384Lys	GS_RS03025		ASKHA domain-containing protein
644532	snp	C	T	T:141 C:0
644623	snp	T	C	C:158 T:0	CDS	+	54/1566	18/521	synonymous_variant c.54T>C p.Leu18Leu	GS_RS03030	purH	bifunctional phosphoribosylaminoimidazolecarboxamide formyltransferase/IMP cyclohydrolase
644722	snp	C	T	T:127 C:0	CDS	+	153/1566	51/521	synonymous_variant c.153C>T p.Val51Val	GS_RS03030	purH	bifunctional phosphoribosylaminoimidazolecarboxamide formyltransferase/IMP cyclohydrolase
644737	complex	CTTT	TTTC	TTTC:93 CTTT:0	CDS	+	168/1566	56/521	synonymous_variant c.168_171delCTTTinsTTTC p.58	GS_RS03030	purH	bifunctional phosphoribosylaminoimidazolecarboxamide formyltransferase/IMP cyclohydrolase
644770	snp	G	A	A:104 G:0	CDS	+	201/1566	67/521	synonymous_variant c.201G>A p.Thr67Thr	GS_RS03030	purH	bifunctional phosphoribosylaminoimidazolecarboxamide formyltransferase/IMP cyclohydrolase
644818	snp	A	C	C:130 A:0	CDS	+	249/1566	83/521	synonymous_variant c.249A>C p.Pro83Pro	GS_RS03030	purH	bifunctional phosphoribosylaminoimidazolecarboxamide formyltransferase/IMP cyclohydrolase
644824	complex	TGT	CGC	CGC:106 TGT:0	CDS	+	255/1566	85/521	missense_variant c.255_257delTGTinsCGC p.Val86Ala	GS_RS03030	purH	bifunctional phosphoribosylaminoimidazolecarboxamide formyltransferase/IMP cyclohydrolase
644864	snp	T	C	C:130 T:0	CDS	+	295/1566	99/521	synonymous_variant c.295T>C p.Leu99Leu	GS_RS03030	purH	bifunctional phosphoribosylaminoimidazolecarboxamide formyltransferase/IMP cyclohydrolase
644911	complex	CGAA	GGAC	GGAC:138 CGAA:0	CDS	+	342/1566	114/521	missense_variant c.342_345delCGAAinsGGAC p.Glu115Asp	GS_RS03030	purH	bifunctional phosphoribosylaminoimidazolecarboxamide formyltransferase/IMP cyclohydrolase
644956	snp	T	A	A:121 T:0	CDS	+	387/1566	129/521	synonymous_variant c.387T>A p.Gly129Gly	GS_RS03030	purH	bifunctional phosphoribosylaminoimidazolecarboxamide formyltransferase/IMP cyclohydrolase
645001	snp	C	T	T:123 C:0	CDS	+	432/1566	144/521	synonymous_variant c.432C>T p.Thr144Thr	GS_RS03030	purH	bifunctional phosphoribosylaminoimidazolecarboxamide formyltransferase/IMP cyclohydrolase
645025	snp	T	C	C:130 T:0	CDS	+	456/1566	152/521	synonymous_variant c.456T>C p.Tyr152Tyr	GS_RS03030	purH	bifunctional phosphoribosylaminoimidazolecarboxamide formyltransferase/IMP cyclohydrolase
645085	mnp	TT	CC	CC:40 TT:0	CDS	+	516/1566	172/521	missense_variant c.516_517delTTinsCC p.Cys173Arg	GS_RS03030	purH	bifunctional phosphoribosylaminoimidazolecarboxamide formyltransferase/IMP cyclohydrolase
645100	complex	AGTC	GGTG	GGTG:65 AGTC:0	CDS	+	531/1566	177/521	synonymous_variant c.531_534delAGTCinsGGTG p.179	GS_RS03030	purH	bifunctional phosphoribosylaminoimidazolecarboxamide formyltransferase/IMP cyclohydrolase
645109	snp	G	A	A:82 G:0	CDS	+	540/1566	180/521	synonymous_variant c.540G>A p.Gln180Gln	GS_RS03030	purH	bifunctional phosphoribosylaminoimidazolecarboxamide formyltransferase/IMP cyclohydrolase
645115	snp	T	C	C:90 T:0	CDS	+	546/1566	182/521	synonymous_variant c.546T>C p.Thr182Thr	GS_RS03030	purH	bifunctional phosphoribosylaminoimidazolecarboxamide formyltransferase/IMP cyclohydrolase
645170	snp	A	G	G:89 A:0	CDS	+	601/1566	201/521	missense_variant c.601A>G p.Ile201Val	GS_RS03030	purH	bifunctional phosphoribosylaminoimidazolecarboxamide formyltransferase/IMP cyclohydrolase
645191	complex	GTC	TTG	TTG:86 GTC:0	CDS	+	622/1566	208/521	missense_variant c.622_624delGTCinsTTG p.Val208Leu	GS_RS03030	purH	bifunctional phosphoribosylaminoimidazolecarboxamide formyltransferase/IMP cyclohydrolase
645199	snp	T	C	C:105 T:0	CDS	+	630/1566	210/521	synonymous_variant c.630T>C p.Leu210Leu	GS_RS03030	purH	bifunctional phosphoribosylaminoimidazolecarboxamide formyltransferase/IMP cyclohydrolase
645259	snp	C	T	T:108 C:0	CDS	+	690/1566	230/521	synonymous_variant c.690C>T p.Phe230Phe	GS_RS03030	purH	bifunctional phosphoribosylaminoimidazolecarboxamide formyltransferase/IMP cyclohydrolase
645265	snp	G	T	T:114 G:0	CDS	+	696/1566	232/521	synonymous_variant c.696G>T p.Val232Val	GS_RS03030	purH	bifunctional phosphoribosylaminoimidazolecarboxamide formyltransferase/IMP cyclohydrolase
645283	complex	AGCG	GGCA	GGCA:92 AGCG:0	CDS	+	714/1566	238/521	synonymous_variant c.714_717delAGCGinsGGCA p.240	GS_RS03030	purH	bifunctional phosphoribosylaminoimidazolecarboxamide formyltransferase/IMP cyclohydrolase
645298	snp	G	C	C:84 G:0	CDS	+	729/1566	243/521	synonymous_variant c.729G>C p.Thr243Thr	GS_RS03030	purH	bifunctional phosphoribosylaminoimidazolecarboxamide formyltransferase/IMP cyclohydrolase
645307	snp	G	A	A:84 G:0	CDS	+	738/1566	246/521	synonymous_variant c.738G>A p.Gln246Gln	GS_RS03030	purH	bifunctional phosphoribosylaminoimidazolecarboxamide formyltransferase/IMP cyclohydrolase
645346	snp	C	T	T:127 C:0	CDS	+	777/1566	259/521	synonymous_variant c.777C>T p.Asp259Asp	GS_RS03030	purH	bifunctional phosphoribosylaminoimidazolecarboxamide formyltransferase/IMP cyclohydrolase
645355	snp	G	T	T:124 G:0	CDS	+	786/1566	262/521	synonymous_variant c.786G>T p.Ala262Ala	GS_RS03030	purH	bifunctional phosphoribosylaminoimidazolecarboxamide formyltransferase/IMP cyclohydrolase
645379	mnp	TG	CA	CA:105 TG:0	CDS	+	810/1566	270/521	missense_variant c.810_811delTGinsCA p.Ala271Thr	GS_RS03030	purH	bifunctional phosphoribosylaminoimidazolecarboxamide formyltransferase/IMP cyclohydrolase
645406	snp	A	G	G:136 A:0	CDS	+	837/1566	279/521	synonymous_variant c.837A>G p.Val279Val	GS_RS03030	purH	bifunctional phosphoribosylaminoimidazolecarboxamide formyltransferase/IMP cyclohydrolase
645442	complex	GACGT	AACGC	AACGC:109 GACGT:0	CDS	+	873/1566	291/521	synonymous_variant c.873_877delGACGTinsAACGC p.294	GS_RS03030	purH	bifunctional phosphoribosylaminoimidazolecarboxamide formyltransferase/IMP cyclohydrolase
645481	snp	T	C	C:113 T:0	CDS	+	912/1566	304/521	synonymous_variant c.912T>C p.Asp304Asp	GS_RS03030	purH	bifunctional phosphoribosylaminoimidazolecarboxamide formyltransferase/IMP cyclohydrolase
645487	snp	G	A	A:119 G:0	CDS	+	918/1566	306/521	synonymous_variant c.918G>A p.Glu306Glu	GS_RS03030	purH	bifunctional phosphoribosylaminoimidazolecarboxamide formyltransferase/IMP cyclohydrolase
645514	snp	C	T	T:129 C:0	CDS	+	945/1566	315/521	synonymous_variant c.945C>T p.Phe315Phe	GS_RS03030	purH	bifunctional phosphoribosylaminoimidazolecarboxamide formyltransferase/IMP cyclohydrolase
645589	complex	CGTAT	AGTCA	AGTCA:73 CGTAT:0	CDS	+	1020/1566	340/521	missense_variant c.1020_1024delCGTATinsAGTCA p.Ser342Thr	GS_RS03030	purH	bifunctional phosphoribosylaminoimidazolecarboxamide formyltransferase/IMP cyclohydrolase
645685	snp	C	T	T:125 C:0	CDS	+	1116/1566	372/521	synonymous_variant c.1116C>T p.Asp372Asp	GS_RS03030	purH	bifunctional phosphoribosylaminoimidazolecarboxamide formyltransferase/IMP cyclohydrolase
645706	complex	CATC	AATT	AATT:117 CATC:0	CDS	+	1137/1566	379/521	synonymous_variant c.1137_1140delCATCinsAATT p.381	GS_RS03030	purH	bifunctional phosphoribosylaminoimidazolecarboxamide formyltransferase/IMP cyclohydrolase
645721	snp	C	T	T:147 C:0	CDS	+	1152/1566	384/521	synonymous_variant c.1152C>T p.Asp384Asp	GS_RS03030	purH	bifunctional phosphoribosylaminoimidazolecarboxamide formyltransferase/IMP cyclohydrolase
645793	snp	C	T	T:122 C:0	CDS	+	1224/1566	408/521	synonymous_variant c.1224C>T p.Asp408Asp	GS_RS03030	purH	bifunctional phosphoribosylaminoimidazolecarboxamide formyltransferase/IMP cyclohydrolase
645949	complex	GAA	AAC	AAC:67 GAA:0	CDS	+	1380/1566	460/521	missense_variant c.1380_1382delGAAinsAAC p.Lys461Thr	GS_RS03030	purH	bifunctional phosphoribosylaminoimidazolecarboxamide formyltransferase/IMP cyclohydrolase
645961	snp	T	C	C:93 T:0	CDS	+	1392/1566	464/521	synonymous_variant c.1392T>C p.Val464Val	GS_RS03030	purH	bifunctional phosphoribosylaminoimidazolecarboxamide formyltransferase/IMP cyclohydrolase
645967	snp	G	A	A:94 G:0	CDS	+	1398/1566	466/521	synonymous_variant c.1398G>A p.Ala466Ala	GS_RS03030	purH	bifunctional phosphoribosylaminoimidazolecarboxamide formyltransferase/IMP cyclohydrolase
646003	snp	C	T	T:98 C:0	CDS	+	1434/1566	478/521	synonymous_variant c.1434C>T p.Asp478Asp	GS_RS03030	purH	bifunctional phosphoribosylaminoimidazolecarboxamide formyltransferase/IMP cyclohydrolase
646027	snp	C	T	T:103 C:0	CDS	+	1458/1566	486/521	synonymous_variant c.1458C>T p.Thr486Thr	GS_RS03030	purH	bifunctional phosphoribosylaminoimidazolecarboxamide formyltransferase/IMP cyclohydrolase
646033	snp	T	G	G:100 T:0	CDS	+	1464/1566	488/521	synonymous_variant c.1464T>G p.Val488Val	GS_RS03030	purH	bifunctional phosphoribosylaminoimidazolecarboxamide formyltransferase/IMP cyclohydrolase
646060	complex	CGCT	TGCC	TGCC:105 CGCT:0	CDS	+	1491/1566	497/521	synonymous_variant c.1491_1494delCGCTinsTGCC p.499	GS_RS03030	purH	bifunctional phosphoribosylaminoimidazolecarboxamide formyltransferase/IMP cyclohydrolase
646187	snp	G	A	A:132 G:0	CDS	+	24/1272	8/423	synonymous_variant c.24G>A p.Gly8Gly	GS_RS03035	purD	phosphoribosylamine--glycine ligase
646277	complex	CCTT	TCTC	TCTC:92 CCTT:0	CDS	+	114/1272	38/423	synonymous_variant c.114_117delCCTTinsTCTC p.40	GS_RS03035	purD	phosphoribosylamine--glycine ligase
646424	snp	A	G	G:107 A:0	CDS	+	261/1272	87/423	synonymous_variant c.261A>G p.Leu87Leu	GS_RS03035	purD	phosphoribosylamine--glycine ligase
646663	snp	T	C	C:132 T:0	CDS	+	500/1272	167/423	missense_variant c.500T>C p.Met167Thr	GS_RS03035	purD	phosphoribosylamine--glycine ligase
646850	snp	C	T	T:93 C:0	CDS	+	687/1272	229/423	synonymous_variant c.687C>T p.Gly229Gly	GS_RS03035	purD	phosphoribosylamine--glycine ligase
646961	snp	G	A	A:91 G:0	CDS	+	798/1272	266/423	synonymous_variant c.798G>A p.Gly266Gly	GS_RS03035	purD	phosphoribosylamine--glycine ligase
646976	snp	T	C	C:120 T:0	CDS	+	813/1272	271/423	synonymous_variant c.813T>C p.Gly271Gly	GS_RS03035	purD	phosphoribosylamine--glycine ligase
646991	snp	T	C	C:126 T:0	CDS	+	828/1272	276/423	synonymous_variant c.828T>C p.Gly276Gly	GS_RS03035	purD	phosphoribosylamine--glycine ligase
647036	snp	A	C	C:100 A:0	CDS	+	873/1272	291/423	synonymous_variant c.873A>C p.Pro291Pro	GS_RS03035	purD	phosphoribosylamine--glycine ligase
647072	snp	C	T	T:102 C:0	CDS	+	909/1272	303/423	synonymous_variant c.909C>T p.Asp303Asp	GS_RS03035	purD	phosphoribosylamine--glycine ligase
647090	complex	TGCG	GGCT	GGCT:102 TGCG:0	CDS	+	927/1272	309/423	synonymous_variant c.927_930delTGCGinsGGCT p.311	GS_RS03035	purD	phosphoribosylamine--glycine ligase
647135	snp	T	C	C:70 T:0	CDS	+	972/1272	324/423	synonymous_variant c.972T>C p.His324His	GS_RS03035	purD	phosphoribosylamine--glycine ligase
647140	complex	TGGCT	AGGCC	AGGCC:52 TGGCT:0	CDS	+	977/1272	326/423	missense_variant c.977_981delTGGCTinsAGGCC p.Met326Lys	GS_RS03035	purD	phosphoribosylamine--glycine ligase
647150	snp	C	T	T:59 C:0	CDS	+	987/1272	329/423	synonymous_variant c.987C>T p.Val329Val	GS_RS03035	purD	phosphoribosylamine--glycine ligase
647165	complex	TT	CG	CG:37 TT:0	CDS	+	1002/1272	334/423	missense_variant c.1002_1003delTTinsCG p.Ser335Ala	GS_RS03035	purD	phosphoribosylamine--glycine ligase
647174	snp	G	A	A:77 G:0	CDS	+	1011/1272	337/423	synonymous_variant c.1011G>A p.Gly337Gly	GS_RS03035	purD	phosphoribosylamine--glycine ligase
647192	snp	C	G	G:93 C:0	CDS	+	1029/1272	343/423	synonymous_variant c.1029C>G p.Arg343Arg	GS_RS03035	purD	phosphoribosylamine--glycine ligase
647228	snp	T	C	C:79 T:0	CDS	+	1065/1272	355/423	synonymous_variant c.1065T>C p.Ala355Ala	GS_RS03035	purD	phosphoribosylamine--glycine ligase
647274	snp	A	G	G:86 A:0	CDS	+	1111/1272	371/423	missense_variant c.1111A>G p.Asn371Asp	GS_RS03035	purD	phosphoribosylamine--glycine ligase
647306	complex	GCTT	ACTG	ACTG:22 GCTT:0	CDS	+	1143/1272	381/423	synonymous_variant c.1143_1146delGCTTinsACTG p.383	GS_RS03035	purD	phosphoribosylamine--glycine ligase
647318	snp	T	C	C:51 T:0	CDS	+	1155/1272	385/423	synonymous_variant c.1155T>C p.Thr385Thr	GS_RS03035	purD	phosphoribosylamine--glycine ligase
647324	snp	T	C	C:62 T:0	CDS	+	1161/1272	387/423	synonymous_variant c.1161T>C p.Leu387Leu	GS_RS03035	purD	phosphoribosylamine--glycine ligase
647330	snp	T	C	C:61 T:0	CDS	+	1167/1272	389/423	synonymous_variant c.1167T>C p.Ala389Ala	GS_RS03035	purD	phosphoribosylamine--glycine ligase
647339	snp	T	C	C:56 T:0	CDS	+	1176/1272	392/423	synonymous_variant c.1176T>C p.Gly392Gly	GS_RS03035	purD	phosphoribosylamine--glycine ligase
647378	complex	CTCA	TTCG	TTCG:17 CTCA:0	CDS	+	1215/1272	405/423	synonymous_variant c.1215_1218delCTCAinsTTCG p.407	GS_RS03035	purD	phosphoribosylamine--glycine ligase
647404	snp	A	C	C:95 A:0	CDS	+	1241/1272	414/423	missense_variant c.1241A>C p.Lys414Thr	GS_RS03035	purD	phosphoribosylamine--glycine ligase
647710	snp	A	G	G:124 A:0	CDS	+	261/510	87/169	synonymous_variant c.261A>G p.Val87Val	GS_RS03040	purE	5-(carboxyamino)imidazole ribonucleotide mutase
647770	snp	T	G	G:117 T:0	CDS	+	321/510	107/169	synonymous_variant c.321T>G p.Pro107Pro	GS_RS03040	purE	5-(carboxyamino)imidazole ribonucleotide mutase
647857	complex	GGATG	CGATT	CGATT:110 GGATG:0	CDS	+	408/510	136/169	missense_variant c.408_412delGGATGinsCGATT p.Ala138Ser	GS_RS03040	purE	5-(carboxyamino)imidazole ribonucleotide mutase
647873	snp	G	A	A:118 G:0	CDS	+	424/510	142/169	missense_variant c.424G>A p.Gly142Ser	GS_RS03040	purE	5-(carboxyamino)imidazole ribonucleotide mutase
647931	snp	C	A	A:112 C:0	CDS	+	482/510	161/169	missense_variant c.482C>A p.Ala161Asp	GS_RS03040	purE	5-(carboxyamino)imidazole ribonucleotide mutase
647960	complex	CCCGG	TCCGA	TCCGA:96 CCCGG:0
647975	snp	T	C	C:120 T:0
647998	snp	C	T	T:140 C:0
648292	snp	T	C	C:109 T:0	CDS	+	201/276	67/91	synonymous_variant c.201T>C p.His67His	GS_RS03045		cytochrome c7
648310	snp	G	C	C:119 G:0	CDS	+	219/276	73/91	synonymous_variant c.219G>C p.Gly73Gly	GS_RS03045		cytochrome c7
648371	snp	T	A	A:114 T:0
648383	snp	A	G	G:116 A:0
648841	snp	T	C	C:146 T:0	CDS	+	276/1365	92/454	synonymous_variant c.276T>C p.Cys92Cys	GS_RS03050		cytochrome c biogenesis protein ResB
648937	snp	C	T	T:110 C:0	CDS	+	372/1365	124/454	synonymous_variant c.372C>T p.Asp124Asp	GS_RS03050		cytochrome c biogenesis protein ResB
648963	complex	ACCTG	CCCTC	CCCTC:105 ACCTG:0	CDS	+	398/1365	133/454	missense_variant c.398_402delACCTGinsCCCTC p.Asp133Ala	GS_RS03050		cytochrome c biogenesis protein ResB
648984	mnp	CT	TG	TG:102 CT:0	CDS	+	419/1365	140/454	missense_variant c.419_420delCTinsTG p.Ala140Val	GS_RS03050		cytochrome c biogenesis protein ResB
649087	snp	C	G	G:164 C:0	CDS	+	522/1365	174/454	synonymous_variant c.522C>G p.Val174Val	GS_RS03050		cytochrome c biogenesis protein ResB
649207	snp	C	T	T:156 C:0	CDS	+	642/1365	214/454	synonymous_variant c.642C>T p.Gly214Gly	GS_RS03050		cytochrome c biogenesis protein ResB
649234	snp	T	C	C:174 T:0	CDS	+	669/1365	223/454	synonymous_variant c.669T>C p.Val223Val	GS_RS03050		cytochrome c biogenesis protein ResB
649246	snp	T	C	C:157 T:0	CDS	+	681/1365	227/454	synonymous_variant c.681T>C p.Asp227Asp	GS_RS03050		cytochrome c biogenesis protein ResB
649276	complex	CCCA	ACCC	ACCC:111 CCCA:0	CDS	+	711/1365	237/454	synonymous_variant c.711_714delCCCAinsACCC p.239	GS_RS03050		cytochrome c biogenesis protein ResB
649303	snp	C	T	T:156 C:0	CDS	+	738/1365	246/454	synonymous_variant c.738C>T p.Thr246Thr	GS_RS03050		cytochrome c biogenesis protein ResB
649330	snp	C	T	T:157 C:0	CDS	+	765/1365	255/454	synonymous_variant c.765C>T p.Ile255Ile	GS_RS03050		cytochrome c biogenesis protein ResB
649402	snp	C	T	T:146 C:0	CDS	+	837/1365	279/454	synonymous_variant c.837C>T p.Gly279Gly	GS_RS03050		cytochrome c biogenesis protein ResB
649417	snp	C	T	T:139 C:0	CDS	+	852/1365	284/454	synonymous_variant c.852C>T p.Gly284Gly	GS_RS03050		cytochrome c biogenesis protein ResB
649459	snp	T	A	A:144 T:0	CDS	+	894/1365	298/454	synonymous_variant c.894T>A p.Ala298Ala	GS_RS03050		cytochrome c biogenesis protein ResB
649471	complex	ATCT	TTCG	TTCG:113 ATCT:0	CDS	+	906/1365	302/454	synonymous_variant c.906_909delATCTinsTTCG p.304	GS_RS03050		cytochrome c biogenesis protein ResB
649675	snp	T	A	A:125 T:0	CDS	+	1110/1365	370/454	missense_variant c.1110T>A p.His370Gln	GS_RS03050		cytochrome c biogenesis protein ResB
649681	snp	C	T	T:130 C:0	CDS	+	1116/1365	372/454	synonymous_variant c.1116C>T p.Phe372Phe	GS_RS03050		cytochrome c biogenesis protein ResB
649693	snp	G	A	A:134 G:0	CDS	+	1128/1365	376/454	synonymous_variant c.1128G>A p.Gly376Gly	GS_RS03050		cytochrome c biogenesis protein ResB
649741	snp	T	C	C:139 T:0	CDS	+	1176/1365	392/454	synonymous_variant c.1176T>C p.Gly392Gly	GS_RS03050		cytochrome c biogenesis protein ResB
649786	snp	T	C	C:150 T:0	CDS	+	1221/1365	407/454	synonymous_variant c.1221T>C p.Cys407Cys	GS_RS03050		cytochrome c biogenesis protein ResB
649795	snp	C	G	G:156 C:0	CDS	+	1230/1365	410/454	synonymous_variant c.1230C>G p.Ala410Ala	GS_RS03050		cytochrome c biogenesis protein ResB
649843	snp	T	C	C:135 T:0	CDS	+	1278/1365	426/454	synonymous_variant c.1278T>C p.His426His	GS_RS03050		cytochrome c biogenesis protein ResB
649912	snp	T	A	A:137 T:0	CDS	+	1347/1365	449/454	missense_variant c.1347T>A p.Asp449Glu	GS_RS03050		cytochrome c biogenesis protein ResB
649938	snp	C	T	T:139 C:0
650038	complex	CCGTCACC	TCGCCACG	TCGCCACG:96 CCGTCACC:0	CDS	+	87/852	29/283	missense_variant c.87_94delCCGTCACCinsTCGCCACG p.Leu32Val	GS_RS03055	ccsB	c-type cytochrome biogenesis protein CcsB
650050	snp	G	A	A:118 G:0	CDS	+	99/852	33/283	synonymous_variant c.99G>A p.Gly33Gly	GS_RS03055	ccsB	c-type cytochrome biogenesis protein CcsB
650080	complex	CTTCT	TTTCA	TTTCA:84 CTTCT:0	CDS	+	129/852	43/283	missense_variant c.129_133delCTTCTinsTTTCA p.Phe45Ile	GS_RS03055	ccsB	c-type cytochrome biogenesis protein CcsB
650092	snp	C	T	T:116 C:0	CDS	+	141/852	47/283	synonymous_variant c.141C>T p.His47His	GS_RS03055	ccsB	c-type cytochrome biogenesis protein CcsB
650119	snp	G	A	A:114 G:0	CDS	+	168/852	56/283	synonymous_variant c.168G>A p.Lys56Lys	GS_RS03055	ccsB	c-type cytochrome biogenesis protein CcsB
650140	snp	C	T	T:105 C:0	CDS	+	189/852	63/283	synonymous_variant c.189C>T p.His63His	GS_RS03055	ccsB	c-type cytochrome biogenesis protein CcsB
650149	snp	T	C	C:104 T:0	CDS	+	198/852	66/283	synonymous_variant c.198T>C p.Ala66Ala	GS_RS03055	ccsB	c-type cytochrome biogenesis protein CcsB
650161	snp	T	C	C:110 T:0	CDS	+	210/852	70/283	synonymous_variant c.210T>C p.Asn70Asn	GS_RS03055	ccsB	c-type cytochrome biogenesis protein CcsB
650173	snp	G	T	T:116 G:0	CDS	+	222/852	74/283	synonymous_variant c.222G>T p.Ser74Ser	GS_RS03055	ccsB	c-type cytochrome biogenesis protein CcsB
650185	snp	T	C	C:117 T:0	CDS	+	234/852	78/283	synonymous_variant c.234T>C p.Phe78Phe	GS_RS03055	ccsB	c-type cytochrome biogenesis protein CcsB
650197	snp	C	T	T:117 C:0	CDS	+	246/852	82/283	synonymous_variant c.246C>T p.Ile82Ile	GS_RS03055	ccsB	c-type cytochrome biogenesis protein CcsB
650222	snp	C	A	A:144 C:0	CDS	+	271/852	91/283	missense_variant c.271C>A p.Leu91Met	GS_RS03055	ccsB	c-type cytochrome biogenesis protein CcsB
650257	snp	C	A	A:149 C:0	CDS	+	306/852	102/283	synonymous_variant c.306C>A p.Val102Val	GS_RS03055	ccsB	c-type cytochrome biogenesis protein CcsB
650263	snp	C	T	T:151 C:0	CDS	+	312/852	104/283	synonymous_variant c.312C>T p.Pro104Pro	GS_RS03055	ccsB	c-type cytochrome biogenesis protein CcsB
650284	snp	C	A	A:153 C:0	CDS	+	333/852	111/283	synonymous_variant c.333C>A p.Ala111Ala	GS_RS03055	ccsB	c-type cytochrome biogenesis protein CcsB
650320	snp	T	C	C:137 T:0	CDS	+	369/852	123/283	synonymous_variant c.369T>C p.Pro123Pro	GS_RS03055	ccsB	c-type cytochrome biogenesis protein CcsB
650326	complex	CCCG	TCCT	TCCT:107 CCCG:0	CDS	+	375/852	125/283	synonymous_variant c.375_378delCCCGinsTCCT p.127	GS_RS03055	ccsB	c-type cytochrome biogenesis protein CcsB
650380	snp	G	C	C:138 G:0	CDS	+	429/852	143/283	synonymous_variant c.429G>C p.Gly143Gly	GS_RS03055	ccsB	c-type cytochrome biogenesis protein CcsB
650440	snp	A	G	G:61 A:0	CDS	+	489/852	163/283	synonymous_variant c.489A>G p.Lys163Lys	GS_RS03055	ccsB	c-type cytochrome biogenesis protein CcsB
650446	complex	CTCA	TTCG	TTCG:28 CTCA:0	CDS	+	495/852	165/283	synonymous_variant c.495_498delCTCAinsTTCG p.167	GS_RS03055	ccsB	c-type cytochrome biogenesis protein CcsB
650455	snp	A	G	G:19 A:0	CDS	+	504/852	168/283	synonymous_variant c.504A>G p.Gln168Gln	GS_RS03055	ccsB	c-type cytochrome biogenesis protein CcsB
650506	snp	T	G	G:84 T:1	CDS	+	555/852	185/283	synonymous_variant c.555T>G p.Leu185Leu	GS_RS03055	ccsB	c-type cytochrome biogenesis protein CcsB
650560	complex	TATA	CATC	CATC:104 TATA:0	CDS	+	609/852	203/283	synonymous_variant c.609_612delTATAinsCATC p.205	GS_RS03055	ccsB	c-type cytochrome biogenesis protein CcsB
650575	snp	A	G	G:129 A:0	CDS	+	624/852	208/283	synonymous_variant c.624A>G p.Ala208Ala	GS_RS03055	ccsB	c-type cytochrome biogenesis protein CcsB
650599	snp	T	C	C:118 T:0	CDS	+	648/852	216/283	synonymous_variant c.648T>C p.Gly216Gly	GS_RS03055	ccsB	c-type cytochrome biogenesis protein CcsB
650611	snp	C	T	T:133 C:0	CDS	+	660/852	220/283	synonymous_variant c.660C>T p.Ser220Ser	GS_RS03055	ccsB	c-type cytochrome biogenesis protein CcsB
650623	complex	AGAG	GGAA	GGAA:105 AGAG:0	CDS	+	672/852	224/283	synonymous_variant c.672_675delAGAGinsGGAA p.226	GS_RS03055	ccsB	c-type cytochrome biogenesis protein CcsB
650653	snp	T	G	G:126 T:0	CDS	+	702/852	234/283	synonymous_variant c.702T>G p.Val234Val	GS_RS03055	ccsB	c-type cytochrome biogenesis protein CcsB
650680	complex	TACC	CACT	CACT:89 TACC:0	CDS	+	729/852	243/283	synonymous_variant c.729_732delTACCinsCACT p.245	GS_RS03055	ccsB	c-type cytochrome biogenesis protein CcsB
650698	snp	G	A	A:108 G:0	CDS	+	747/852	249/283	synonymous_variant c.747G>A p.Gly249Gly	GS_RS03055	ccsB	c-type cytochrome biogenesis protein CcsB
650725	snp	C	G	G:112 C:0	CDS	+	774/852	258/283	synonymous_variant c.774C>G p.Val258Val	GS_RS03055	ccsB	c-type cytochrome biogenesis protein CcsB
650740	snp	T	C	C:130 T:0	CDS	+	789/852	263/283	synonymous_variant c.789T>C p.Thr263Thr	GS_RS03055	ccsB	c-type cytochrome biogenesis protein CcsB
650758	snp	T	C	C:102 T:0	CDS	+	807/852	269/283	synonymous_variant c.807T>C p.Gly269Gly	GS_RS03055	ccsB	c-type cytochrome biogenesis protein CcsB
650767	snp	T	C	C:113 T:0	CDS	+	816/852	272/283	synonymous_variant c.816T>C p.Leu272Leu	GS_RS03055	ccsB	c-type cytochrome biogenesis protein CcsB
650810	snp	T	C	C:82 T:0
650818	snp	A	G	G:58 A:0
650856	snp	C	T	T:44 C:0
650866	snp	C	A	A:52 C:0
650887	complex	GCAT	ATAC	ATAC:28 GCAT:0
650926	complex	TTGC	CTGT	CTGT:67 TTGC:0
650958	snp	C	T	T:93 C:0
651003	snp	A	C	C:127 A:0
651117	snp	C	T	T:134 C:0	CDS	+	42/855	14/284	synonymous_variant c.42C>T p.Gly14Gly	GS_RS03060		cytochrome c3 family protein
651185	snp	C	T	T:146 C:0	CDS	+	110/855	37/284	missense_variant c.110C>T p.Thr37Ile	GS_RS03060		cytochrome c3 family protein
651212	snp	G	A	A:155 G:0	CDS	+	137/855	46/284	missense_variant c.137G>A p.Arg46Lys	GS_RS03060		cytochrome c3 family protein
651346	snp	G	T	T:111 G:0	CDS	+	271/855	91/284	missense_variant c.271G>T p.Val91Phe	GS_RS03060		cytochrome c3 family protein
651417	snp	C	A	A:105 C:0	CDS	+	342/855	114/284	synonymous_variant c.342C>A p.Ser114Ser	GS_RS03060		cytochrome c3 family protein
651700	snp	A	T	T:141 A:0	CDS	+	625/855	209/284	missense_variant c.625A>T p.Asn209Tyr	GS_RS03060		cytochrome c3 family protein
651729	snp	A	G	G:145 A:0	CDS	+	654/855	218/284	synonymous_variant c.654A>G p.Lys218Lys	GS_RS03060		cytochrome c3 family protein
652040	snp	G	C	C:124 G:0	CDS	+	96/993	32/330	synonymous_variant c.96G>C p.Pro32Pro	GS_RS03065		cytochrome c3 family protein
652064	snp	C	T	T:118 C:0	CDS	+	120/993	40/330	synonymous_variant c.120C>T p.Asp40Asp	GS_RS03065		cytochrome c3 family protein
652112	snp	T	C	C:151 T:0	CDS	+	168/993	56/330	synonymous_variant c.168T>C p.Ile56Ile	GS_RS03065		cytochrome c3 family protein
652184	snp	T	C	C:150 T:0	CDS	+	240/993	80/330	synonymous_variant c.240T>C p.Phe80Phe	GS_RS03065		cytochrome c3 family protein
652220	snp	T	C	C:135 T:0	CDS	+	276/993	92/330	synonymous_variant c.276T>C p.Asn92Asn	GS_RS03065		cytochrome c3 family protein
652232	snp	G	T	T:147 G:0	CDS	+	288/993	96/330	synonymous_variant c.288G>T p.Val96Val	GS_RS03065		cytochrome c3 family protein
652266	snp	G	A	A:139 G:1	CDS	+	322/993	108/330	missense_variant c.322G>A p.Ala108Thr	GS_RS03065		cytochrome c3 family protein
652271	complex	AGCGT	TGCGA	TGCGA:109 AGCGT:0	CDS	+	327/993	109/330	missense_variant c.327_331delAGCGTinsTGCGA p.Ser111Thr	GS_RS03065		cytochrome c3 family protein
652319	snp	T	C	C:131 T:0	CDS	+	375/993	125/330	synonymous_variant c.375T>C p.Pro125Pro	GS_RS03065		cytochrome c3 family protein
652336	snp	T	C	C:132 T:0	CDS	+	392/993	131/330	missense_variant c.392T>C p.Val131Ala	GS_RS03065		cytochrome c3 family protein
652387	complex	AA	CG	CG:95 AA:0	CDS	+	443/993	148/330	missense_variant c.443_444delAAinsCG p.Glu148Ala	GS_RS03065		cytochrome c3 family protein
652568	snp	T	C	C:137 T:0	CDS	+	624/993	208/330	synonymous_variant c.624T>C p.Cys208Cys	GS_RS03065		cytochrome c3 family protein
652577	snp	C	T	T:140 C:0	CDS	+	633/993	211/330	synonymous_variant c.633C>T p.Cys211Cys	GS_RS03065		cytochrome c3 family protein
652731	snp	A	G	G:109 A:0	CDS	+	787/993	263/330	missense_variant c.787A>G p.Thr263Ala	GS_RS03065		cytochrome c3 family protein
652763	snp	C	A	A:112 C:0	CDS	+	819/993	273/330	synonymous_variant c.819C>A p.Thr273Thr	GS_RS03065		cytochrome c3 family protein
652778	snp	A	G	G:106 A:0	CDS	+	834/993	278/330	synonymous_variant c.834A>G p.Gly278Gly	GS_RS03065		cytochrome c3 family protein
652826	complex	CGAT	GGAC	GGAC:122 CGAT:0	CDS	+	882/993	294/330	synonymous_variant c.882_885delCGATinsGGAC p.296	GS_RS03065		cytochrome c3 family protein
652941	snp	G	A	A:141 G:0
653036	snp	C	T	T:99 C:0	CDS	+	44/1086	15/361	missense_variant c.44C>T p.Ala15Val	GS_RS03070		6-bladed beta-propeller
653058	snp	T	C	C:108 T:0	CDS	+	66/1086	22/361	synonymous_variant c.66T>C p.Gly22Gly	GS_RS03070		6-bladed beta-propeller
653070	snp	A	G	G:108 A:0	CDS	+	78/1086	26/361	synonymous_variant c.78A>G p.Gln26Gln	GS_RS03070		6-bladed beta-propeller
653205	snp	A	G	G:140 A:0	CDS	+	213/1086	71/361	synonymous_variant c.213A>G p.Gly71Gly	GS_RS03070		6-bladed beta-propeller
653260	complex	GACC	AACA	AACA:137 GACC:0	CDS	+	268/1086	90/361	missense_variant c.268_271delGACCinsAACA p.Asp90Asn	GS_RS03070		6-bladed beta-propeller
653286	snp	A	C	C:152 A:0	CDS	+	294/1086	98/361	synonymous_variant c.294A>C p.Gly98Gly	GS_RS03070		6-bladed beta-propeller
653301	snp	T	G	G:156 T:0	CDS	+	309/1086	103/361	synonymous_variant c.309T>G p.Val103Val	GS_RS03070		6-bladed beta-propeller
653310	snp	T	C	C:148 T:0	CDS	+	318/1086	106/361	synonymous_variant c.318T>C p.Asn106Asn	GS_RS03070		6-bladed beta-propeller
653385	snp	C	T	T:124 C:0	CDS	+	393/1086	131/361	synonymous_variant c.393C>T p.Thr131Thr	GS_RS03070		6-bladed beta-propeller
653409	snp	T	C	C:131 T:0	CDS	+	417/1086	139/361	synonymous_variant c.417T>C p.Tyr139Tyr	GS_RS03070		6-bladed beta-propeller
653430	snp	T	G	G:125 T:0	CDS	+	438/1086	146/361	synonymous_variant c.438T>G p.Gly146Gly	GS_RS03070		6-bladed beta-propeller
653439	mnp	GA	AG	AG:99 GA:0	CDS	+	447/1086	149/361	missense_variant c.447_448delGAinsAG p.Ile150Val	GS_RS03070		6-bladed beta-propeller
653488	snp	G	A	A:119 G:0	CDS	+	496/1086	166/361	missense_variant c.496G>A p.Ala166Thr	GS_RS03070		6-bladed beta-propeller
653495	complex	AGAGA	CGAGG	CGAGG:104 AGAGA:0	CDS	+	503/1086	168/361	missense_variant c.503_507delAGAGAinsCGAGG p.Lys168Thr	GS_RS03070		6-bladed beta-propeller
653527	snp	G	C	C:123 G:0	CDS	+	535/1086	179/361	missense_variant c.535G>C p.Gly179Arg	GS_RS03070		6-bladed beta-propeller
653610	complex	GAAG	AAAA	AAAA:112 GAAG:0	CDS	+	618/1086	206/361	synonymous_variant c.618_621delGAAGinsAAAA p.208	GS_RS03070		6-bladed beta-propeller
653643	snp	C	T	T:118 C:0	CDS	+	651/1086	217/361	synonymous_variant c.651C>T p.Phe217Phe	GS_RS03070		6-bladed beta-propeller
653666	snp	A	G	G:115 A:0	CDS	+	674/1086	225/361	missense_variant c.674A>G p.His225Arg	GS_RS03070		6-bladed beta-propeller
653679	snp	T	C	C:119 T:0	CDS	+	687/1086	229/361	synonymous_variant c.687T>C p.Ile229Ile	GS_RS03070		6-bladed beta-propeller
653685	snp	G	A	A:119 G:0	CDS	+	693/1086	231/361	synonymous_variant c.693G>A p.Val231Val	GS_RS03070		6-bladed beta-propeller
653757	snp	T	G	G:113 T:1	CDS	+	765/1086	255/361	synonymous_variant c.765T>G p.Arg255Arg	GS_RS03070		6-bladed beta-propeller
653772	snp	T	C	C:120 T:0	CDS	+	780/1086	260/361	synonymous_variant c.780T>C p.Ala260Ala	GS_RS03070		6-bladed beta-propeller
653946	complex	CCCG	TCCT	TCCT:65 CCCG:0	CDS	+	954/1086	318/361	synonymous_variant c.954_957delCCCGinsTCCT p.320	GS_RS03070		6-bladed beta-propeller
653955	snp	A	G	G:87 A:0	CDS	+	963/1086	321/361	synonymous_variant c.963A>G p.Gly321Gly	GS_RS03070		6-bladed beta-propeller
653961	snp	T	C	C:93 T:0	CDS	+	969/1086	323/361	synonymous_variant c.969T>C p.Phe323Phe	GS_RS03070		6-bladed beta-propeller
653970	snp	T	C	C:89 T:0	CDS	+	978/1086	326/361	synonymous_variant c.978T>C p.Asp326Asp	GS_RS03070		6-bladed beta-propeller
654313	ins	C	CT	CT:44 C:0
654334	complex	TAAGC	CAAGT	CAAGT:30 TAAGC:0
654344	snp	C	A	A:25 C:0
654352	snp	C	T	T:13 C:0
654384	snp	T	C	C:27 T:0
654393	snp	A	G	G:36 A:0
654402	snp	G	A	A:36 G:0
654422	snp	T	C	C:30 T:0
654429	snp	A	G	G:11 A:0
654456	snp	T	C	C:47 T:0
654480	snp	G	A	A:68 G:0
654487	snp	G	A	A:57 G:0
654495	complex	GATT	AATC	AATC:40 GATT:0
654535	snp	C	G	G:21 C:0
654549	snp	T	G	G:69 T:0
654583	complex	TTCT	ATC	ATC:88 TTCT:0
654599	snp	G	A	A:101 G:0
654632	snp	T	C	C:118 T:0
654653	snp	A	C	C:127 A:0
654667	snp	T	C	C:114 T:0	CDS	+	14/699	5/232	missense_variant c.14T>C p.Val5Ala	GS_RS03075		cytochrome c3 family protein
654695	snp	T	C	C:121 T:0	CDS	+	42/699	14/232	synonymous_variant c.42T>C p.Leu14Leu	GS_RS03075		cytochrome c3 family protein
654755	snp	C	T	T:101 C:0	CDS	+	102/699	34/232	synonymous_variant c.102C>T p.Ser34Ser	GS_RS03075		cytochrome c3 family protein
654806	snp	C	T	T:75 C:0	CDS	+	153/699	51/232	synonymous_variant c.153C>T p.Cys51Cys	GS_RS03075		cytochrome c3 family protein
654831	complex	GCGCAA	TCGGTG	TCGGTG:13 GCGCAA:0	CDS	+	178/699	60/232	missense_variant c.178_183delGCGCAAinsTCGGTG p.AlaGln60SerVal	GS_RS03075		cytochrome c3 family protein
654851	snp	G	C	C:29 G:0	CDS	+	198/699	66/232	synonymous_variant c.198G>C p.Leu66Leu	GS_RS03075		cytochrome c3 family protein
654872	snp	G	T	T:13 G:0	CDS	+	219/699	73/232	synonymous_variant c.219G>T p.Thr73Thr	GS_RS03075		cytochrome c3 family protein
654877	complex	GC	CA	CA:11 GC:0	CDS	+	224/699	75/232	missense_variant c.224_225delGCinsCA p.Ser75Thr	GS_RS03075		cytochrome c3 family protein
654896	snp	G	C	C:35 G:0	CDS	+	243/699	81/232	synonymous_variant c.243G>C p.Ser81Ser	GS_RS03075		cytochrome c3 family protein
654903	snp	A	G	G:60 A:0	CDS	+	250/699	84/232	missense_variant c.250A>G p.Ser84Gly	GS_RS03075		cytochrome c3 family protein
654911	snp	T	C	C:73 T:0	CDS	+	258/699	86/232	synonymous_variant c.258T>C p.Asn86Asn	GS_RS03075		cytochrome c3 family protein
654916	snp	T	C	C:86 T:0	CDS	+	263/699	88/232	missense_variant c.263T>C p.Val88Ala	GS_RS03075		cytochrome c3 family protein
654995	snp	G	T	T:112 G:0	CDS	+	342/699	114/232	synonymous_variant c.342G>T p.Gly114Gly	GS_RS03075		cytochrome c3 family protein
655019	complex	TGGTGC	CGGCGT	CGGCGT:50 TGGTGC:0	CDS	+	366/699	122/232	missense_variant c.366_371delTGGTGCinsCGGCGT p.Ala124Val	GS_RS03075		cytochrome c3 family protein
655032	snp	G	A	A:72 G:0	CDS	+	379/699	127/232	missense_variant c.379G>A p.Ala127Thr	GS_RS03075		cytochrome c3 family protein
655053	snp	T	G	G:85 T:0	CDS	+	400/699	134/232	missense_variant c.400T>G p.Leu134Val	GS_RS03075		cytochrome c3 family protein
655064	complex	TGAA	CGAT	CGAT:65 TGAA:0	CDS	+	411/699	137/232	missense_variant c.411_414delTGAAinsCGAT p.Glu138Asp	GS_RS03075		cytochrome c3 family protein
655085	snp	T	C	C:20 T:0	CDS	+	432/699	144/232	synonymous_variant c.432T>C p.Asp144Asp	GS_RS03075		cytochrome c3 family protein
655169	snp	C	T	T:101 C:0	CDS	+	516/699	172/232	synonymous_variant c.516C>T p.Gly172Gly	GS_RS03075		cytochrome c3 family protein
655195	snp	G	C	C:106 G:0	CDS	+	542/699	181/232	missense_variant c.542G>C p.Gly181Ala	GS_RS03075		cytochrome c3 family protein
655225	complex	AGTCA	GGTCC	GGTCC:98 AGTCA:0	CDS	+	572/699	191/232	missense_variant c.572_576delAGTCAinsGGTCC p.Lys191Arg	GS_RS03075		cytochrome c3 family protein
655262	snp	C	T	T:143 C:1	CDS	+	609/699	203/232	synonymous_variant c.609C>T p.Ser203Ser	GS_RS03075		cytochrome c3 family protein
655334	complex	GGGT	CGGC	CGGC:75 GGGT:0	CDS	+	681/699	227/232	synonymous_variant c.681_684delGGGTinsCGGC p.229	GS_RS03075		cytochrome c3 family protein
655383	snp	C	T	T:51 C:0
655392	del	CT	C	C:57 CT:0
655407	snp	A	G	G:91 A:1
655494	snp	A	G	G:119 A:0
660045	snp	C	G	G:119 C:0	CDS	+	1199/1500	400/499	missense_variant c.1199C>G p.Thr400Arg	GS_RS03090		tetratricopeptide repeat protein
676737	snp	C	T	T:117 C:0	CDS	+	307/1359	103/452	missense_variant c.307C>T p.Pro103Ser	GS_RS03180	ffh	signal recognition particle protein
677741	snp	C	G	G:134 C:0	CDS	+	1311/1359	437/452	synonymous_variant c.1311C>G p.Gly437Gly	GS_RS03180	ffh	signal recognition particle protein
677878	ins	A	AT	AT:109 A:0	CDS	+	30/288	1995-10-01	frameshift_variant c.29_30insT p.Lys11fs	GS_RS03185	rpsP	30S ribosomal protein S16
678366	snp	A	G	G:156 A:0	CDS	+	177/231	59/76	synonymous_variant c.177A>G p.Leu59Leu	GS_RS03190		KH domain-containing protein
678681	del	ATT	A	A:119 ATT:0	CDS	+	264/540	88/179	frameshift_variant c.264_265delTT p.Ser89fs	GS_RS03195	rimM	ribosome maturation factor RimM
678695	ins	C	CTT	CTT:118 C:1	CDS	+	278/540	93/179	frameshift_variant c.277_278insTT p.Tyr93fs	GS_RS03195	rimM	ribosome maturation factor RimM
679043	snp	T	G	G:131 T:0	CDS	+	88/738	30/245	missense_variant c.88T>G p.Phe30Val	GS_RS03200	trmD	tRNA (guanosine(37)-N1)-methyltransferase TrmD
680199	snp	G	T	T:110 G:0	CDS	+	510/585	170/194	synonymous_variant c.510G>T p.Gly170Gly	GS_RS03205		RNA methyltransferase
680828	snp	C	T	T:108 C:0	CDS	+	69/654	23/217	synonymous_variant c.69C>T p.Arg23Arg	GS_RS03215		ribonuclease HII
680954	snp	G	A	A:118 G:0	CDS	+	195/654	65/217	synonymous_variant c.195G>A p.Lys65Lys	GS_RS03215		ribonuclease HII
680972	snp	A	C	C:122 A:0	CDS	+	213/654	71/217	synonymous_variant c.213A>C p.Arg71Arg	GS_RS03215		ribonuclease HII
681393	snp	G	T	T:133 G:0	CDS	+	634/654	212/217	stop_gained c.634G>T p.Gly212*	GS_RS03215		ribonuclease HII
682814	snp	A	G	G:118 A:0	CDS	+	105/822	35/273	synonymous_variant c.105A>G p.Leu35Leu	GS_RS03230		NAD+ synthase
700441	snp	A	C	C:173 A:0	CDS	+	219/1095	73/364	synonymous_variant c.219A>C p.Ile73Ile	GS_RS03315	ychF	redox-regulated ATPase YchF
700969	snp	T	A	A:172 T:1	CDS	+	747/1095	249/364	missense_variant c.747T>A p.Asp249Glu	GS_RS03315	ychF	redox-regulated ATPase YchF
701336	snp	C	A	A:179 C:0
702007	snp	G	C	C:163 G:0	CDS	+	171/312	57/103	synonymous_variant c.171G>C p.Ser57Ser	GS_RS03325	rpsR	30S ribosomal protein S18
702043	snp	T	C	C:206 T:0	CDS	+	207/312	69/103	synonymous_variant c.207T>C p.Arg69Arg	GS_RS03325	rpsR	30S ribosomal protein S18
704809	snp	G	A	A:166 G:0
707467	snp	A	G	G:188 A:0	CDS	+	656/744	219/247	missense_variant c.656A>G p.Gln219Arg	GS_RS03355		DUF3108 domain-containing protein
709298	snp	T	G	G:172 T:0
709883	snp	T	G	G:165 T:0
710021	snp	A	G	G:171 A:0	CDS	+	45/384	15/127	synonymous_variant c.45A>G p.Ala15Ala	GS_RS03370		lipoprotein
710546	snp	A	T	T:137 A:0	CDS	+	186/1164	62/387	missense_variant c.186A>T p.Lys62Asn	GS_RS03375		ABC transporter permease
712287	snp	A	T	T:70 A:0
712306	snp	T	C	C:47 T:0
712367	snp	A	G	G:110 A:0	CDS	+	18/591	6/196	synonymous_variant c.18A>G p.Glu6Glu	GS_RS03385		class I SAM-dependent methyltransferase
712422	complex	CGG	GGA	GGA:102 CGG:0	CDS	+	73/591	25/196	missense_variant c.73_75delCGGinsGGA p.Arg25Gly	GS_RS03385		class I SAM-dependent methyltransferase
712475	complex	TGCC	CGCT	CGCT:115 TGCC:0	CDS	+	126/591	42/196	synonymous_variant c.126_129delTGCCinsCGCT p.44	GS_RS03385		class I SAM-dependent methyltransferase
712511	snp	C	T	T:136 C:0	CDS	+	162/591	54/196	synonymous_variant c.162C>T p.Ser54Ser	GS_RS03385		class I SAM-dependent methyltransferase
712517	snp	C	T	T:142 C:0	CDS	+	168/591	56/196	synonymous_variant c.168C>T p.Phe56Phe	GS_RS03385		class I SAM-dependent methyltransferase
712553	snp	T	C	C:138 T:0	CDS	+	204/591	68/196	synonymous_variant c.204T>C p.Asp68Asp	GS_RS03385		class I SAM-dependent methyltransferase
712565	snp	A	G	G:139 A:0	CDS	+	216/591	72/196	synonymous_variant c.216A>G p.Val72Val	GS_RS03385		class I SAM-dependent methyltransferase
715034	snp	T	C	C:159 T:0	CDS	+	2004/3564	668/1187	synonymous_variant c.2004T>C p.Leu668Leu	GS_RS03390		DUF748 domain-containing protein
717895	snp	C	G	G:142 C:0	CDS	+	921/1032	307/343	synonymous_variant c.921C>G p.Gly307Gly	GS_RS03395		sensor histidine kinase
717922	complex	AGGC	GGGG	GGGG:95 AGGC:0	CDS	+	948/1032	316/343	synonymous_variant c.948_951delAGGCinsGGGG p.318	GS_RS03395		sensor histidine kinase
717955	snp	G	A	A:143 G:0	CDS	+	981/1032	327/343	synonymous_variant c.981G>A p.Pro327Pro	GS_RS03395		sensor histidine kinase
717980	complex	ACT	CCG	CCG:100 ACT:0	CDS	+	1006/1032	336/343	missense_variant c.1006_1008delACTinsCCG p.Thr336Pro	GS_RS03395		sensor histidine kinase
717994	snp	T	A	A:79 T:0	CDS	+	1020/1032	340/343	missense_variant c.1020T>A p.Ser340Arg	GS_RS03395		sensor histidine kinase
718001	complex	CAATG	TCGTA	TCGTA:12 CAATG:0	CDS	+	1027/1032	343/343	stop_retained_variant&splice_region_variant c.1027_1031delCAATGinsTCGTA p.Gln343Ser	GS_RS03395		sensor histidine kinase
718035	snp	C	T	T:145 C:0	CDS	+	30/648	10/215	synonymous_variant c.30C>T p.His10His	GS_RS03400		response regulator transcription factor
718197	snp	G	T	T:154 G:0	CDS	+	192/648	64/215	missense_variant c.192G>T p.Glu64Asp	GS_RS03400		response regulator transcription factor
718239	complex	TCTTA	ACTTG	ACTTG:141 TCTTA:0	CDS	+	234/648	78/215	missense_variant c.234_238delTCTTAinsACTTG p.Ile80Val	GS_RS03400		response regulator transcription factor
718291	snp	A	G	G:163 A:0	CDS	+	286/648	96/215	missense_variant c.286A>G p.Thr96Ala	GS_RS03400		response regulator transcription factor
718305	snp	C	T	T:170 C:0	CDS	+	300/648	100/215	synonymous_variant c.300C>T p.Gly100Gly	GS_RS03400		response regulator transcription factor
718343	snp	C	T	T:164 C:0	CDS	+	338/648	113/215	missense_variant c.338C>T p.Ser113Leu	GS_RS03400		response regulator transcription factor
718350	snp	T	C	C:158 T:0	CDS	+	345/648	115/215	synonymous_variant c.345T>C p.Ile115Ile	GS_RS03400		response regulator transcription factor
718364	snp	G	C	C:137 G:0	CDS	+	359/648	120/215	missense_variant c.359G>C p.Gly120Ala	GS_RS03400		response regulator transcription factor
718371	snp	A	G	G:145 A:0	CDS	+	366/648	122/215	synonymous_variant c.366A>G p.Glu122Glu	GS_RS03400		response regulator transcription factor
718383	snp	G	T	T:140 G:1	CDS	+	378/648	126/215	synonymous_variant c.378G>T p.Gly126Gly	GS_RS03400		response regulator transcription factor
718398	snp	G	A	A:157 G:0	CDS	+	393/648	131/215	synonymous_variant c.393G>A p.Glu131Glu	GS_RS03400		response regulator transcription factor
718431	snp	T	C	C:172 T:0	CDS	+	426/648	142/215	synonymous_variant c.426T>C p.Pro142Pro	GS_RS03400		response regulator transcription factor
718438	snp	A	T	T:163 A:0	CDS	+	433/648	145/215	missense_variant c.433A>T p.Thr145Ser	GS_RS03400		response regulator transcription factor
718449	snp	C	T	T:154 C:0	CDS	+	444/648	148/215	synonymous_variant c.444C>T p.Thr148Thr	GS_RS03400		response regulator transcription factor
718476	snp	A	G	G:202 A:0	CDS	+	471/648	157/215	synonymous_variant c.471A>G p.Arg157Arg	GS_RS03400		response regulator transcription factor
718509	snp	C	T	T:181 C:0	CDS	+	504/648	168/215	synonymous_variant c.504C>T p.Ser168Ser	GS_RS03400		response regulator transcription factor
718548	snp	A	G	G:167 A:0	CDS	+	543/648	181/215	synonymous_variant c.543A>G p.Lys181Lys	GS_RS03400		response regulator transcription factor
718566	snp	T	C	C:159 T:0	CDS	+	561/648	187/215	synonymous_variant c.561T>C p.Arg187Arg	GS_RS03400		response regulator transcription factor
718587	snp	C	T	T:89 C:0	CDS	+	582/648	194/215	synonymous_variant c.582C>T p.Leu194Leu	GS_RS03400		response regulator transcription factor
718600	snp	G	A	A:43 G:0	CDS	+	595/648	199/215	missense_variant c.595G>A p.Val199Ile	GS_RS03400		response regulator transcription factor
718605	complex	GGAACTT	TGAGCTG	TGAGCTG:10 GGAACTT:0	CDS	+	600/648	200/215	synonymous_variant c.600_606delGGAACTTinsTGAGCTG p.203	GS_RS03400		response regulator transcription factor
718620	snp	T	C	C:48 T:0	CDS	+	615/648	205/215	synonymous_variant c.615T>C p.Tyr205Tyr	GS_RS03400		response regulator transcription factor
718700	complex	TCT	CCC	CCC:62 TCT:0
718789	snp	T	C	C:40 T:0
718802	snp	T	C	C:60 T:0
718808	snp	C	T	T:69 C:0
718821	snp	A	T	T:51 A:0
718835	snp	T	C	C:48 T:0
718851	complex	GC	CT	CT:52 GC:0
718867	complex	TCC	CCT	CCT:86 TCC:0
718907	snp	T	C	C:181 T:0
718932	snp	G	A	A:212 G:0
718998	mnp	GC	CT	CT:134 GC:0	CDS	+	32/1707	11/568	missense_variant c.32_33delGCinsCT p.Ser11Thr	GS_RS03405		methyl-accepting chemotaxis protein
719017	snp	C	T	T:216 C:0	CDS	+	51/1707	17/568	synonymous_variant c.51C>T p.Phe17Phe	GS_RS03405		methyl-accepting chemotaxis protein
719030	snp	G	A	A:205 G:0	CDS	+	64/1707	22/568	missense_variant c.64G>A p.Val22Ile	GS_RS03405		methyl-accepting chemotaxis protein
719069	snp	C	A	A:186 C:0	CDS	+	103/1707	35/568	missense_variant c.103C>A p.Leu35Met	GS_RS03405		methyl-accepting chemotaxis protein
719095	snp	C	T	T:186 C:0	CDS	+	129/1707	43/568	synonymous_variant c.129C>T p.Thr43Thr	GS_RS03405		methyl-accepting chemotaxis protein
719116	snp	C	T	T:155 C:1	CDS	+	150/1707	50/568	synonymous_variant c.150C>T p.Ile50Ile	GS_RS03405		methyl-accepting chemotaxis protein
719131	snp	G	A	A:162 G:0	CDS	+	165/1707	55/568	synonymous_variant c.165G>A p.Ala55Ala	GS_RS03405		methyl-accepting chemotaxis protein
719146	snp	A	G	G:159 A:0	CDS	+	180/1707	60/568	synonymous_variant c.180A>G p.Gln60Gln	GS_RS03405		methyl-accepting chemotaxis protein
719177	snp	C	T	T:83 C:0	CDS	+	211/1707	71/568	synonymous_variant c.211C>T p.Leu71Leu	GS_RS03405		methyl-accepting chemotaxis protein
719203	snp	C	T	T:37 C:0	CDS	+	237/1707	79/568	synonymous_variant c.237C>T p.Ser79Ser	GS_RS03405		methyl-accepting chemotaxis protein
719221	snp	C	T	T:70 C:0	CDS	+	255/1707	85/568	synonymous_variant c.255C>T p.Tyr85Tyr	GS_RS03405		methyl-accepting chemotaxis protein
719248	snp	G	A	A:80 G:0	CDS	+	282/1707	94/568	synonymous_variant c.282G>A p.Lys94Lys	GS_RS03405		methyl-accepting chemotaxis protein
719281	complex	ATTGCTGT	GCTGTTGG	GCTGTTGG:23 ATTGCTGT:0	CDS	+	315/1707	105/568	missense_variant c.315_322delATTGCTGTinsGCTGTTGG p.Ser108Ala	GS_RS03405		methyl-accepting chemotaxis protein
719302	snp	G	A	A:26 G:0	CDS	+	336/1707	112/568	synonymous_variant c.336G>A p.Glu112Glu	GS_RS03405		methyl-accepting chemotaxis protein
719308	complex	AATGC	GGTGT	GGTGT:19 AATGC:0	CDS	+	342/1707	114/568	missense_variant c.342_346delAATGCinsGGTGT p.MetLeu115ValPhe	GS_RS03405		methyl-accepting chemotaxis protein
719338	snp	G	A	A:15 G:0	CDS	+	372/1707	124/568	synonymous_variant c.372G>A p.Gln124Gln	GS_RS03405		methyl-accepting chemotaxis protein
719389	complex	GG	AA	AA:49 GG:0	CDS	+	423/1707	141/568	missense_variant c.423_424delGGinsAA p.Ala142Thr	GS_RS03405		methyl-accepting chemotaxis protein
719401	snp	A	T	T:82 A:0	CDS	+	435/1707	145/568	synonymous_variant c.435A>T p.Ala145Ala	GS_RS03405		methyl-accepting chemotaxis protein
719417	snp	G	T	T:98 G:0	CDS	+	451/1707	151/568	missense_variant c.451G>T p.Ala151Ser	GS_RS03405		methyl-accepting chemotaxis protein
719428	snp	C	A	A:106 C:0	CDS	+	462/1707	154/568	synonymous_variant c.462C>A p.Arg154Arg	GS_RS03405		methyl-accepting chemotaxis protein
719473	mnp	GC	AA	AA:143 GC:0	CDS	+	507/1707	169/568	missense_variant c.507_508delGCinsAA p.Leu170Met	GS_RS03405		methyl-accepting chemotaxis protein
719487	snp	A	G	G:167 A:0	CDS	+	521/1707	174/568	missense_variant c.521A>G p.Glu174Gly	GS_RS03405		methyl-accepting chemotaxis protein
719494	snp	A	G	G:160 A:0	CDS	+	528/1707	176/568	synonymous_variant c.528A>G p.Lys176Lys	GS_RS03405		methyl-accepting chemotaxis protein
719525	complex	TCC	GCA	GCA:157 TCC:0	CDS	+	559/1707	187/568	missense_variant c.559_561delTCCinsGCA p.Ser187Ala	GS_RS03405		methyl-accepting chemotaxis protein
719536	snp	T	C	C:197 T:0	CDS	+	570/1707	190/568	synonymous_variant c.570T>C p.Arg190Arg	GS_RS03405		methyl-accepting chemotaxis protein
719578	snp	A	G	G:176 A:0	CDS	+	612/1707	204/568	synonymous_variant c.612A>G p.Ala204Ala	GS_RS03405		methyl-accepting chemotaxis protein
719596	snp	A	G	G:181 A:0	CDS	+	630/1707	210/568	synonymous_variant c.630A>G p.Val210Val	GS_RS03405		methyl-accepting chemotaxis protein
719660	mnp	AA	CG	CG:86 AA:0	CDS	+	694/1707	232/568	missense_variant c.694_695delAAinsCG p.Lys232Arg	GS_RS03405		methyl-accepting chemotaxis protein
719708	snp	G	A	A:124 G:0	CDS	+	742/1707	248/568	missense_variant c.742G>A p.Ala248Thr	GS_RS03405		methyl-accepting chemotaxis protein
719731	complex	GATGCAC	CATGAAA	CATGAAA:30 GATGCAC:0	CDS	+	765/1707	255/568	missense_variant c.765_771delGATGCACinsCATGAAA p.His257Lys	GS_RS03405		methyl-accepting chemotaxis protein
719746	snp	T	A	A:18 T:0	CDS	+	780/1707	260/568	synonymous_variant c.780T>A p.Val260Val	GS_RS03405		methyl-accepting chemotaxis protein
721147	snp	A	G	G:29 A:0	CDS	+	465/495	155/164	synonymous_variant c.465A>G p.Gly155Gly	GS_RS03410		chemotaxis protein CheW
721185	snp	T	C	C:108 T:0
721265	snp	C	T	T:133 C:0
721310	snp	C	T	T:181 C:0
721424	snp	G	C	C:134 G:0	CDS	-	894/999	298/332	synonymous_variant c.894C>G p.Arg298Arg	GS_RS03415	hpnH	adenosyl-hopene transferase HpnH
721430	snp	A	G	G:150 A:0	CDS	-	888/999	296/332	synonymous_variant c.888T>C p.Asp296Asp	GS_RS03415	hpnH	adenosyl-hopene transferase HpnH
721436	snp	A	G	G:165 A:0	CDS	-	882/999	294/332	synonymous_variant c.882T>C p.Gly294Gly	GS_RS03415	hpnH	adenosyl-hopene transferase HpnH
721450	snp	T	G	G:169 T:0	CDS	-	868/999	290/332	missense_variant c.868A>C p.Ser290Arg	GS_RS03415	hpnH	adenosyl-hopene transferase HpnH
721459	snp	C	G	G:154 C:0	CDS	-	859/999	287/332	missense_variant c.859G>C p.Glu287Gln	GS_RS03415	hpnH	adenosyl-hopene transferase HpnH
721484	snp	G	C	C:174 G:0	CDS	-	834/999	278/332	synonymous_variant c.834C>G p.Thr278Thr	GS_RS03415	hpnH	adenosyl-hopene transferase HpnH
721493	snp	A	G	G:171 A:0	CDS	-	825/999	275/332	synonymous_variant c.825T>C p.His275His	GS_RS03415	hpnH	adenosyl-hopene transferase HpnH
721499	snp	G	A	A:160 G:0	CDS	-	819/999	273/332	synonymous_variant c.819C>T p.Asp273Asp	GS_RS03415	hpnH	adenosyl-hopene transferase HpnH
721520	snp	T	G	G:161 T:0	CDS	-	798/999	266/332	synonymous_variant c.798A>C p.Ala266Ala	GS_RS03415	hpnH	adenosyl-hopene transferase HpnH
721538	complex	GTTG	ATTA	ATTA:144 GTTG:0	CDS	-	780/999	259/332	synonymous_variant c.777_780delCAACinsTAAT p.261	GS_RS03415	hpnH	adenosyl-hopene transferase HpnH
721571	snp	A	G	G:187 A:0	CDS	-	747/999	249/332	synonymous_variant c.747T>C p.Leu249Leu	GS_RS03415	hpnH	adenosyl-hopene transferase HpnH
721607	snp	T	G	G:171 T:0	CDS	-	711/999	237/332	synonymous_variant c.711A>C p.Pro237Pro	GS_RS03415	hpnH	adenosyl-hopene transferase HpnH
721667	snp	G	A	A:195 G:0	CDS	-	651/999	217/332	synonymous_variant c.651C>T p.Ile217Ile	GS_RS03415	hpnH	adenosyl-hopene transferase HpnH
721691	snp	A	G	G:171 A:0	CDS	-	627/999	209/332	synonymous_variant c.627T>C p.Asp209Asp	GS_RS03415	hpnH	adenosyl-hopene transferase HpnH
721742	snp	C	G	G:174 C:0	CDS	-	576/999	192/332	synonymous_variant c.576G>C p.Val192Val	GS_RS03415	hpnH	adenosyl-hopene transferase HpnH
721775	snp	C	T	T:206 C:1	CDS	-	543/999	181/332	synonymous_variant c.543G>A p.Glu181Glu	GS_RS03415	hpnH	adenosyl-hopene transferase HpnH
721787	snp	A	C	C:209 A:0	CDS	-	531/999	177/332	synonymous_variant c.531T>G p.Leu177Leu	GS_RS03415	hpnH	adenosyl-hopene transferase HpnH
721814	snp	G	A	A:196 G:0	CDS	-	504/999	168/332	synonymous_variant c.504C>T p.Asn168Asn	GS_RS03415	hpnH	adenosyl-hopene transferase HpnH
726987	snp	T	C	C:152 T:0	CDS	-	480/2040	160/679	synonymous_variant c.480A>G p.Leu160Leu	GS_RS03430	shc	squalene--hopene cyclase
733423	snp	C	A	A:165 C:0	CDS	+	766/1809	256/602	synonymous_variant c.766C>A p.Arg256Arg	GS_RS03460		PAS domain-containing sensor histidine kinase
734486	snp	A	T	T:153 A:0	CDS	-	612/645	204/214	synonymous_variant c.612T>A p.Ala204Ala	GS_RS03465		HAD family hydrolase
734561	snp	T	C	C:143 T:0	CDS	-	537/645	179/214	synonymous_variant c.537A>G p.Val179Val	GS_RS03465		HAD family hydrolase
735110	snp	C	T	T:144 C:1	CDS	-	704/720	235/239	missense_variant c.704G>A p.Arg235Gln	GS_RS03470		hypothetical protein
735174	snp	T	C	C:128 T:1	CDS	-	640/720	214/239	missense_variant c.640A>G p.Thr214Ala	GS_RS03470		hypothetical protein
735283	snp	C	T	T:183 C:0	CDS	-	531/720	177/239	synonymous_variant c.531G>A p.Arg177Arg	GS_RS03470		hypothetical protein
735346	snp	T	C	C:205 T:0	CDS	-	468/720	156/239	synonymous_variant c.468A>G p.Glu156Glu	GS_RS03470		hypothetical protein
736653	snp	T	C	C:136 T:0	CDS	+	710/759	237/252	missense_variant c.710T>C p.Val237Ala	GS_RS03475		glucose 1-dehydrogenase
739420	snp	A	G	G:88 A:0	CDS	+	1371/2169	457/722	synonymous_variant c.1371A>G p.Arg457Arg	GS_RS03485		HEAT repeat domain-containing protein
739426	complex	AC	GA	GA:58 AC:0	CDS	+	1377/2169	459/722	missense_variant c.1377_1378delACinsGA p.Leu460Ile	GS_RS03485		HEAT repeat domain-containing protein
739438	complex	GTCT	CGCC	CGCC:13 GTCT:0	CDS	+	1389/2169	463/722	missense_variant c.1389_1392delGTCTinsCGCC p.Ser464Ala	GS_RS03485		HEAT repeat domain-containing protein
739446	snp	C	T	T:37 C:0	CDS	+	1397/2169	466/722	missense_variant c.1397C>T p.Ala466Val	GS_RS03485		HEAT repeat domain-containing protein
739585	snp	A	G	G:148 A:0	CDS	+	1536/2169	512/722	synonymous_variant c.1536A>G p.Arg512Arg	GS_RS03485		HEAT repeat domain-containing protein
739618	snp	C	T	T:120 C:0	CDS	+	1569/2169	523/722	synonymous_variant c.1569C>T p.Gly523Gly	GS_RS03485		HEAT repeat domain-containing protein
739668	snp	A	T	T:153 A:0	CDS	+	1619/2169	540/722	missense_variant c.1619A>T p.Tyr540Phe	GS_RS03485		HEAT repeat domain-containing protein
739702	snp	A	G	G:135 A:0	CDS	+	1653/2169	551/722	synonymous_variant c.1653A>G p.Gln551Gln	GS_RS03485		HEAT repeat domain-containing protein
739738	snp	G	A	A:140 G:0	CDS	+	1689/2169	563/722	synonymous_variant c.1689G>A p.Lys563Lys	GS_RS03485		HEAT repeat domain-containing protein
739805	snp	T	A	A:145 T:0	CDS	+	1756/2169	586/722	missense_variant c.1756T>A p.Ser586Thr	GS_RS03485		HEAT repeat domain-containing protein
739826	snp	C	T	T:142 C:0	CDS	+	1777/2169	593/722	missense_variant c.1777C>T p.Leu593Phe	GS_RS03485		HEAT repeat domain-containing protein
739879	snp	G	A	A:136 G:0	CDS	+	1830/2169	610/722	synonymous_variant c.1830G>A p.Leu610Leu	GS_RS03485		HEAT repeat domain-containing protein
740021	snp	C	T	T:136 C:0	CDS	+	1972/2169	658/722	synonymous_variant c.1972C>T p.Leu658Leu	GS_RS03485		HEAT repeat domain-containing protein
740131	snp	C	T	T:164 C:0	CDS	+	2082/2169	694/722	synonymous_variant c.2082C>T p.Arg694Arg	GS_RS03485		HEAT repeat domain-containing protein
740153	snp	A	G	G:152 A:0	CDS	+	2104/2169	702/722	missense_variant c.2104A>G p.Thr702Ala	GS_RS03485		HEAT repeat domain-containing protein
740164	snp	A	G	G:147 A:0	CDS	+	2115/2169	705/722	synonymous_variant c.2115A>G p.Glu705Glu	GS_RS03485		HEAT repeat domain-containing protein
740223	snp	A	G	G:153 A:0	CDS	+	9/1116	3/371	synonymous_variant c.9A>G p.Glu3Glu	GS_RS03490		HD-GYP domain-containing protein
740238	complex	GCTT	ACTG	ACTG:129 GCTT:0	CDS	+	24/1116	8/371	synonymous_variant c.24_27delGCTTinsACTG p.10	GS_RS03490		HD-GYP domain-containing protein
740265	snp	C	T	T:130 C:0	CDS	+	51/1116	17/371	synonymous_variant c.51C>T p.Val17Val	GS_RS03490		HD-GYP domain-containing protein
740296	snp	G	A	A:121 G:0	CDS	+	82/1116	28/371	missense_variant c.82G>A p.Ala28Thr	GS_RS03490		HD-GYP domain-containing protein
740307	snp	C	T	T:150 C:0	CDS	+	93/1116	31/371	synonymous_variant c.93C>T p.Pro31Pro	GS_RS03490		HD-GYP domain-containing protein
740325	snp	T	C	C:169 T:0	CDS	+	111/1116	37/371	synonymous_variant c.111T>C p.Arg37Arg	GS_RS03490		HD-GYP domain-containing protein
740338	snp	A	G	G:150 A:0	CDS	+	124/1116	42/371	missense_variant c.124A>G p.Thr42Ala	GS_RS03490		HD-GYP domain-containing protein
740388	snp	C	T	T:169 C:0	CDS	+	174/1116	58/371	synonymous_variant c.174C>T p.Val58Val	GS_RS03490		HD-GYP domain-containing protein
740394	snp	T	C	C:176 T:1	CDS	+	180/1116	60/371	synonymous_variant c.180T>C p.Asp60Asp	GS_RS03490		HD-GYP domain-containing protein
740415	complex	CACGCCG	GACGTCC	GACGTCC:126 CACGCCG:0	CDS	+	201/1116	67/371	missense_variant c.201_207delCACGCCGinsGACGTCC p.Pro69Ser	GS_RS03490		HD-GYP domain-containing protein
740517	snp	G	A	A:158 G:0	CDS	+	303/1116	101/371	synonymous_variant c.303G>A p.Glu101Glu	GS_RS03490		HD-GYP domain-containing protein
740670	snp	C	T	T:74 C:0	CDS	+	456/1116	152/371	synonymous_variant c.456C>T p.Ile152Ile	GS_RS03490		HD-GYP domain-containing protein
740686	snp	C	T	T:54 C:0	CDS	+	472/1116	158/371	synonymous_variant c.472C>T p.Leu158Leu	GS_RS03490		HD-GYP domain-containing protein
[truncated: 13,117 more rows]

## Sheet: LT1vsKN400
Supplementary Table S2B. SNPs detected in the LT1 genome after comparison to KN400 by snippy.
POS	TYPE	REF	ALT	EVIDENCE	FTYPE	STRAND	NT_POS	AA_POS	EFFECT	LOCUS_TAG	GENE	PRODUCT
3073316	del	TGGG	T	T:252 TGGG:0	CDS	-	522/1227	174/408	conservative_inframe_deletion c.520_522delCCC p.Pro174del	KN400_2836		acyl-protein synthetase
2288141	del	GCCTCTCCCCCGC	G	G:185 GCCTCTCCCCCGC:0	CDS	-	499/1182	163/393	disruptive_inframe_deletion c.488_499delGCGGGGGAGAGG p.Gly163_Glu166del	KN400_2133		hypothetical protein
1131556	ins	T	TGCCGGTGCAGTCGCG	TGCCGGTGCAGTCGCG:182 T:4	CDS	-	119/1971	40/656	disruptive_inframe_insertion c.105_119dupCGCGACTGCACCGGC p.Ala40_Ala41insAlaThrAlaProAla	KN400_1048	aplB	sodium/solute symporter family protein
928304	ins	T	TGGATGACGGCCC	TGGATGACGGCCC:223 T:0	CDS	+	173/2331	58/776	disruptive_inframe_insertion c.172_173insATGACGGCCCGG p.Leu57_Val58insAspAspGlyPro	KN400_0873		serine protease, subtilase family, DUF11 domain-containing
2103352	ins	C	CCATG	CCATG:85 C:0	CDS	-	1185/3096	395/1031	frameshift_variant c.1185_1186insCATG p.Ala396fs	KN400_1971		repeat-containing protein
2550993	ins	G	GT	GT:264 G:0	CDS	+	134/680	45/225	frameshift_variant c.133_134insT p.Gly45fs	KN400_2362		SGNH-hydrolase lipoprotein, lysophospholipase L1-like subgroup
2060642	del	CGGGGGGGGGGGGG	C	C:211 CGGGGGGGGGGGGG:0	CDS	-	1481/1695	490/564	frameshift_variant c.1469_1481delCCCCCCCCCCCCC p.Pro490fs	KN400_1937	ilvB	acetolactate synthase, large subunit, biosynthetic type
3470039	del	ACC	A	A:314 ACC:0	CDS	+	598/1076	200/357	frameshift_variant c.598_599delCC p.Pro200fs	KN400_3190		aspartate/glutamate/phosphoserine/alanine/cystea te aminotransferase, putative
471144	complex	CCCCACCCC	AT	AT:344 CCCCACCCC:0	CDS	+	483/897	162/298	frameshift_variant&synonymous_variant c.483_490delCCCCACCCCinsAT p.Pro162fs	KN400_0445		hypothetical protein
2630354	complex	C	AG	AG:250 C:0	CDS	-	990/1319	330/438	frameshift_variant&synonymous_variant c.990delGinsCT p.Arg331fs	KN400_2431		hypothetical protein
1117895	snp	C	T	T:273 C:0	misc_binding	-			intragenic_variant n.1117895C>T		riboswitch	in a riboswitch RF01051 before KN400_1038
2104967	snp	G	T	T:263 G:0	misc_binding	-			intragenic_variant n.2104967G>T		riboswitch	in a riboswitch before KN400_1971
3191304	snp	C	T	T:346 C:0	misc_binding	-			intragenic_variant n.3191304C>T		riboswitch	in a riboswitch before enf protein KN400_2947
2466226	snp	G	T	T:251 G:0	CDS	-	100/1977	34/658	missense_variant c.100C>A p.Pro34Thr	KN400_2297	aplC	sodium/solute symporter family protein
1654193	snp	C	T	T:263 C:0	CDS	+	1106/3615	369/1204	missense_variant c.1106C>T p.Pro369Leu	KN400_1559	recB	exodeoxyribonuclease V, beta subunit
1654199	snp	G	A	A:262 G:0	CDS	+	1112/3615	371/1204	missense_variant c.1112G>A p.Gly371Glu	KN400_1559	recB	exodeoxyribonuclease V, beta subunit
1682569	snp	G	A	A:264 G:0	CDS	+	116/1596	39/531	missense_variant c.116G>A p.Gly39Asp	KN400_1583		radical SAM domain iron-sulfur cluster-binding oxidoreductase
782335	complex	TGACG	CGACC	CGACC:263 TGACG:0	CDS	-	1333/6579	443/2192	missense_variant c.1329_1333delCGTCAinsGGTCG p.Thr445Ala	KN400_0731		hypothetical protein
1397985	snp	A	T	T:293 A:0	CDS	+	1354/1701	452/566	missense_variant c.1354A>T p.Thr452Ser	KN400_1277	mcp34H-12	methyl-accepting chemotaxis sensory transducer, class 34H
1127409	complex	GT	CC	CC:249 GT:0	CDS	-	1365/1968	455/655	missense_variant c.1364_1365delACinsGG p.Asp455Gly	KN400_1046	aplA	sodium/solute symporter family protein
1127270	snp	A	C	C:275 A:0	CDS	-	1504/1968	502/655	missense_variant c.1504T>G p.Ser502Ala	KN400_1046	aplA	sodium/solute symporter family protein
759718	complex	CCC	GCG	GCG:325 CCC:0	CDS	-	1507/2007	502/668	missense_variant c.1505_1507delGGGinsCGC p.GlyAla502AlaPro	KN400_0713	ehrA-2	Ech-hydrogenase-related complex, NuoL-like integral membrane subunit
781930	snp	C	T	T:208 C:0	CDS	-	1738/6579	580/2192	missense_variant c.1738G>A p.Ala580Thr	KN400_0731		hypothetical protein
3058649	snp	G	C	C:349 G:0	CDS	-	1747/3057	583/1018	missense_variant c.1747C>G p.Pro583Ala	KN400_2827	omcA	cytochrome c, 27 heme-binding sites
3240734	snp	C	T	T:303 C:0	CDS	-	179/897	60/298	missense_variant c.179G>A p.Gly60Asp	KN400_2981	flgL	flagellar hook-filament junction protein FlgL
781792	snp	T	C	C:221 T:2	CDS	-	1876/6579	626/2192	missense_variant c.1876A>G p.Ser626Gly	KN400_0731		hypothetical protein
764935	snp	C	A	A:284 C:0	CDS	+	217/909	73/302	missense_variant c.217C>A p.Pro73Thr	KN400_0718	ehrB	Ech-hydrogenase-related complex, NuoH-like integral membrane subunit
272453	snp	C	T	T:55 C:3	CDS	-	2216/17700	739/5899	missense_variant c.2216G>A p.Gly739Glu	KN400_0250		cadherin domain/calx-beta domain protein
272415	snp	C	T	T:53 C:5	CDS	-	2254/17700	752/5899	missense_variant c.2254G>A p.Glu752Lys	KN400_0250		cadherin domain/calx-beta domain protein
3517221	snp	C	A	A:291 C:0	CDS	+	242/1266	81/421	missense_variant c.242C>A p.Thr81Asn	KN400_3238	larF	D-lactate dehydrogenase, CCG domain pair-containing subunit, putative
411860	complex	GACC	TACT	TACT:247 GACC:0	CDS	+	29/510	10/169	missense_variant c.29_32delGACCinsTACT p.GlyPro10ValLeu	KN400_0383		hypothetical protein
2530259	snp	T	C	C:137 T:0	CDS	-	296/435	99/144	missense_variant c.296A>G p.Gln99Arg	KN400_2343		group II intron maturase domain protein
2324651	snp	A	G	G:257 A:0	CDS	-	302/2004	101/667	missense_variant c.302T>C p.Leu101Pro	KN400_2162		HEAT-like repeat-containing protein
2530202	snp	C	T	T:94 C:0	CDS	-	353/435	118/144	missense_variant c.353G>A p.Arg118Lys	KN400_2343		group II intron maturase domain protein
737436	snp	C	T	T:297 C:0	CDS	-	473/3180	158/1059	missense_variant c.473G>A p.Gly158Asp	KN400_0686		hypothetical protein
1119935	snp	C	G	G:286 C:0	CDS	+	481/726	161/241	missense_variant c.481C>G p.Pro161Ala	KN400_1040		cytochrome c, 1 heme-binding site
212536	complex	CCCCC	GTCCG	GTCCG:289 CCCCC:0	CDS	-	537/2286	178/761	missense_variant c.533_537delGGGGGinsCGGAC p.GlyGly178AlaAsp	KN400_0209	tex	S1 RNA-binding domain-containing transcriptional accessory protein
1969707	complex	GGCG	CGCT	CGCT:241 GGCG:0	CDS	-	57/339	18/112	missense_variant c.54_57delCGCCinsAGCG p.Asp18Glu	KN400_1858	glnB	nitrogen regulatory protein P-II
1024050	snp	T	C	C:286 T:0	CDS	+	917/1983	306/660	missense_variant c.917T>C p.Val306Ala	KN400_0956		phage tail sheath protein, putative
2770478	snp	G	A	A:295 G:0	CDS	-	919/1383	307/460	missense_variant c.919C>T p.Pro307Ser	KN400_2550		hypothetical protein
2630421	snp	C	T	T:273 C:0	CDS	-	923/1319	308/438	missense_variant c.923G>A p.Gly308Glu	KN400_2431		hypothetical protein
2700283	complex	CGCC	GCCG	GCCG:288 CGCC:0	CDS	-	927/1155	308/384	missense_variant c.924_927delGGCGinsCGGC p.Ala309Gly	KN400_2483	nspC	carboxynorspermidine/carboxyspermidine decarboxylase
2630416	snp	C	T	T:288 C:0	CDS	-	928/1319	310/438	missense_variant c.928G>A p.Val310Ile	KN400_2431		hypothetical protein
2700235	snp	A	T	T:299 A:0	CDS	-	975/1155	325/384	missense_variant c.975T>A p.Asp325Glu	KN400_2483	nspC	carboxynorspermidine/carboxyspermidine decarboxylase
2587107	complex	G	ACGCCCCCTGCTCCCGCTT	ACGCCCCCTGCTCCCGCTT:173 G:0	CDS	-	415/1212	139/403	missense_variant&conservative_inframe_insertion c.415delCinsAAGCGGGAGCAGGGGGCGT p.Pro139delinsLysArgGluGlnGlyAlaSer	KN400_2396	sucB	2-oxoglutarate dehydrogenase, E2 protein, dihydrolipoamide succinyltransferase
1488678	del	GGACAGT	G	G:162 GGACAGT:0	ncRNA	+			non_coding_transcript_variant	KN400_C052		CRISPR spacer 52
1494942	complex	GG	A	A:17 GG:0	ncRNA	+			non_coding_transcript_variant	KN400_C154		CRISPR spacer 154
1497259	del	GATATTACGCACCACGTGTTC	G	G:143 GATATTACGCACCACGTGTTC:1	ncRNA	+			non_coding_transcript_variant	KN400_C192		CRISPR spacer 192
288105	del	CG	C	C:294 CG:0	CDS	-			splice_acceptor_variant&intron_variant c.450-1delC	KN400_0262		CheR-related putative SAM-binding domain protein
3481765	snp	C	T	T:305 C:0	CDS	-	108/399	36/132	synonymous_variant c.108G>A p.Gly36Gly	KN400_3201		hypothetical protein
1397723	snp	C	T	T:195 C:0	CDS	+	1092/1701	364/566	synonymous_variant c.1092C>T p.Arg364Arg	KN400_1277	mcp34H-12	methyl-accepting chemotaxis sensory transducer, class 34H
3040229	snp	A	G	G:244 A:0	CDS	-	1155/1191	385/396	synonymous_variant c.1155T>C p.Thr385Thr	KN400_2814	tuf-2	translation elongation factor Tu
1397795	snp	G	A	A:203 G:0	CDS	+	1164/1701	388/566	synonymous_variant c.1164G>A p.Ala388Ala	KN400_1277	mcp34H-12	methyl-accepting chemotaxis sensory transducer, class 34H
1081728	snp	C	T	T:286 C:0	CDS	+	1191/1650	397/549	synonymous_variant c.1191C>T p.Leu397Leu	KN400_1010	mcp40H-5	methyl-accepting chemotaxis sensory transducer, class 40H, Cache_2 domain-containing
1397861	snp	G	A	A:222 G:0	CDS	+	1230/1701	410/566	synonymous_variant c.1230G>A p.Glu410Glu	KN400_1277	mcp34H-12	methyl-accepting chemotaxis sensory transducer, class 34H
782435	snp	A	G	G:303 A:0	CDS	-	1233/6579	411/2192	synonymous_variant c.1233T>C p.Tyr411Tyr	KN400_0731		hypothetical protein
1397894	snp	A	G	G:250 A:0	CDS	+	1263/1701	421/566	synonymous_variant c.1263A>G p.Glu421Glu	KN400_1277	mcp34H-12	methyl-accepting chemotaxis sensory transducer, class 34H
1389388	snp	G	A	A:40 G:0	CDS	+	1284/1707	428/568	synonymous_variant c.1284G>A p.Arg428Arg	KN400_1272	mcp34H-2	methyl-accepting chemotaxis sensory transducer, class 34H
1130389	snp	G	A	A:294 G:0	CDS	-	1287/1971	429/656	synonymous_variant c.1287C>T p.Thr429Thr	KN400_1048	aplB	sodium/solute symporter family protein
2465033	snp	A	G	G:283 A:0	CDS	-	1293/1977	431/658	synonymous_variant c.1293T>C p.Thr431Thr	KN400_2297	aplC	sodium/solute symporter family protein
782369	snp	A	G	G:260 A:0	CDS	-	1299/6579	433/2192	synonymous_variant c.1299T>C p.Gly433Gly	KN400_0731		hypothetical protein
1130374	snp	C	A	A:271 C:1	CDS	-	1302/1971	434/656	synonymous_variant c.1302G>T p.Val434Val	KN400_1048	aplB	sodium/solute symporter family protein
2465018	snp	A	C	C:291 A:0	CDS	-	1308/1977	436/658	synonymous_variant c.1308T>G p.Val436Val	KN400_2297	aplC	sodium/solute symporter family protein
1389419	snp	C	T	T:71 C:0	CDS	+	1315/1707	439/568	synonymous_variant c.1315C>T p.Leu439Leu	KN400_1272	mcp34H-2	methyl-accepting chemotaxis sensory transducer, class 34H
1397963	snp	C	T	T:292 C:0	CDS	+	1332/1701	444/566	synonymous_variant c.1332C>T p.Ser444Ser	KN400_1277	mcp34H-12	methyl-accepting chemotaxis sensory transducer, class 34H
2464967	snp	T	C	C:276 T:0	CDS	-	1359/1977	453/658	synonymous_variant c.1359A>G p.Val453Val	KN400_2297	aplC	sodium/solute symporter family protein
1398008	snp	A	G	G:301 A:0	CDS	+	1377/1701	459/566	synonymous_variant c.1377A>G p.Lys459Lys	KN400_1277	mcp34H-12	methyl-accepting chemotaxis sensory transducer, class 34H
1389484	snp	T	G	G:165 T:0	CDS	+	1380/1707	460/568	synonymous_variant c.1380T>G p.Ala460Ala	KN400_1272	mcp34H-2	methyl-accepting chemotaxis sensory transducer, class 34H
1398029	snp	G	A	A:294 G:0	CDS	+	1398/1701	466/566	synonymous_variant c.1398G>A p.Gln466Gln	KN400_1277	mcp34H-12	methyl-accepting chemotaxis sensory transducer, class 34H
618161	snp	T	C	C:274 T:0	CDS	-	1431/1473	477/490	synonymous_variant c.1431A>G p.Pro477Pro	KN400_0583	thiE/thiD	4-amino-5-hydroxymethyl-2-methylpyrimidine- phosphate kinase and thiamin monophosphate synthase
1127297	snp	G	A	A:265 G:0	CDS	-	1477/1968	493/655	synonymous_variant c.1477C>T p.Leu493Leu	KN400_1046	aplA	sodium/solute symporter family protein
1128891	snp	G	A	A:336 G:0	CDS	-	207/309	69/102	synonymous_variant c.207C>T p.Leu69Leu	KN400_1047		protein of unknown function DUF485
272338	snp	C	T	T:76 C:2	CDS	-	2331/17700	777/5899	synonymous_variant c.2331G>A p.Ala777Ala	KN400_0250		cadherin domain/calx-beta domain protein
272161	snp	A	G	G:148 A:1	CDS	-	2508/17700	836/5899	synonymous_variant c.2508T>C p.Ser836Ser	KN400_0250		cadherin domain/calx-beta domain protein
2466397	snp	A	G	G:236 A:0	CDS	-	252/309	84/102	synonymous_variant c.252T>C p.His84His	KN400_2298		protein of unknown function DUF485
272107	snp	C	T	T:151 C:2	CDS	-	2562/17700	854/5899	synonymous_variant c.2562G>A p.Glu854Glu	KN400_0250		cadherin domain/calx-beta domain protein
1131714	snp	G	A	A:235 G:0	CDS	-	285/309	95/102	synonymous_variant c.285C>T p.Arg95Arg	KN400_1049		protein of unknown function DUF485
2466034	snp	G	T	T:263 G:0	CDS	-	292/1977	98/658	synonymous_variant c.292C>A p.Arg98Arg	KN400_2297	aplC	sodium/solute symporter family protein
2466008	snp	G	A	A:271 G:0	CDS	-	318/1977	106/658	synonymous_variant c.318C>T p.Tyr106Tyr	KN400_2297	aplC	sodium/solute symporter family protein
2465972	snp	A	G	G:272 A:0	CDS	-	354/1977	118/658	synonymous_variant c.354T>C p.Gly118Gly	KN400_2297	aplC	sodium/solute symporter family protein
2465963	snp	G	A	A:282 G:0	CDS	-	363/1977	121/658	synonymous_variant c.363C>T p.Ile121Ile	KN400_2297	aplC	sodium/solute symporter family protein
2530192	snp	C	T	T:87 C:0	CDS	-	363/435	121/144	synonymous_variant c.363G>A p.Val121Val	KN400_2343		group II intron maturase domain protein
2465942	snp	G	C	C:281 G:0	CDS	-	384/1977	128/658	synonymous_variant c.384C>G p.Ala128Ala	KN400_2297	aplC	sodium/solute symporter family protein
1128360	snp	G	A	A:319 G:0	CDS	-	414/1968	138/655	synonymous_variant c.414C>T p.Tyr138Tyr	KN400_1046	aplA	sodium/solute symporter family protein
2465897	snp	A	G	G:276 A:0	CDS	-	429/1977	143/658	synonymous_variant c.429T>C p.Tyr143Tyr	KN400_2297	aplC	sodium/solute symporter family protein
411873	snp	C	T	T:260 C:0	CDS	+	42/510	14/169	synonymous_variant c.42C>T p.Ala14Ala	KN400_0383		hypothetical protein
2465873	complex	ACCC	GCCT	GCCT:263 ACCC:0	CDS	-	453/1977	150/658	synonymous_variant c.450_453delGGGTinsAGGC p.152	KN400_2297	aplC	sodium/solute symporter family protein
2465633	snp	G	A	A:339 G:0	CDS	-	693/1977	231/658	synonymous_variant c.693C>T p.Gly231Gly	KN400_2297	aplC	sodium/solute symporter family protein
1130935	snp	G	A	A:267 G:0	CDS	-	741/1971	247/656	synonymous_variant c.741C>T p.Val247Val	KN400_1048	aplB	sodium/solute symporter family protein
958706	snp	C	A	A:330 C:0	CDS	-	747/1185	249/394	synonymous_variant c.747G>T p.Arg249Arg	KN400_0901	mcp40H-10	methyl-accepting chemotaxis sensory transducer, class 40H
2700346	snp	C	G	G:308 C:0	CDS	-	864/1155	288/384	synonymous_variant c.864G>C p.Pro288Pro	KN400_2483	nspC	carboxynorspermidine/carboxyspermidine decarboxylase
1397522	snp	G	A	A:260 G:0	CDS	+	891/1701	297/566	synonymous_variant c.891G>A p.Ala297Ala	KN400_1277	mcp34H-12	methyl-accepting chemotaxis sensory transducer, class 34H
2465420	snp	A	G	G:342 A:0	CDS	-	906/1977	302/658	synonymous_variant c.906T>C p.Val302Val	KN400_2297	aplC	sodium/solute symporter family protein
1389016	snp	C	A	A:38 C:0	CDS	+	912/1707	304/568	synonymous_variant c.912C>A p.Ser304Ser	KN400_1272	mcp34H-2	methyl-accepting chemotaxis sensory transducer, class 34H
2700274	snp	T	C	C:312 T:1	CDS	-	936/1155	312/384	synonymous_variant c.936A>G p.Ser312Ser	KN400_2483	nspC	carboxynorspermidine/carboxyspermidine decarboxylase
2630348	snp	G	C	C:257 G:0	CDS	-	996/1319	332/438	synonymous_variant c.996C>G p.Ala332Ala	KN400_2431		hypothetical protein
793777	ins	G	GCCGGGAGAACACCGGCGGTTTTAGGCCGGTGCTTCTT	GCCGGGAGAACACCGGCGGTTTTAGGCCGGTGCTTCTT:81 G:0
962740	ins	T	TCACCTCTTCCGAAG	TCACCTCTTCCGAAG:160 T:0
1105435	complex	CGCCGGCGGCGC	GG	GG:98 CGCCGGCGGCGC:0
1105494	snp	A	C	C:75 A:0
1105588	snp	A	C	C:43 A:0
1105963	snp	G	T	T:270 G:0
1461774	snp	A	G	G:228 A:0
1552458	ins	C	CA	CA:78 C:0
1658875	ins	G	GT	GT:224 G:1
1658915	complex	ACAC	GCAG	GCAG:242 ACAC:0
1658927	snp	C	T	T:245 C:0
1658947	ins	C	CCCGG	CCCGG:211 C:0
1856014	ins	T	TAATATATCTTATGGGACGTAA	TAATATATCTTATGGGACGTAA:106 T:0
1857587	ins	T	TATATCTTATGGGACGTAAAA	TATATCTTATGGGACGTAAAA:134 T:1
1924802	ins	C	CT	CT:224 C:0
2277268	ins	G	GC	GC:296 G:0
2277276	ins	A	AC	AC:288 A:0
2279642	del	TG	T	T:223 TG:0
2668310	ins	G	GGCGACGGCGCGGGCAGGCGCCT	GGCGACGGCGCGGGCAGGCGCCT:193 G:0
2668360	ins	C	CG	CG:262 C:0
2953506	ins	C	CTGCCTTCGGCTTCCCCCCTATTG	CTGCCTTCGGCTTCCCCCCTATTG:36 C:0
3477570	complex	CCG	GCGCCGCAAGCCGGGCCACCAGGGTGTAGGTTTTGCCGGTACCCGGGCCT	GCGCCGCAAGCCGGGCCACCAGGGTGTAGGTTTTGCCGGTACCCGGGCCT:77 CCG:0
3477661	complex	GG	T	T:126 GG:0
3527144	snp	C	T	T:338 C:0

## Sheet: LT2vsKN400
Supplementary Table S2C. SNPs detected in the LT2 genome after comparison to KN400 by snippy.
POS	TYPE	REF	ALT	EVIDENCE	FTYPE	STRAND	NT_POS	AA_POS	EFFECT	LOCUS_TAG	GENE	PRODUCT
212536	complex	CCCCC	GTCCG	GTCCG:302 CCCCC:0	CDS	-	537/2286	178/761	missense_variant c.533_537delGGGGGinsCGGAC p.GlyGly178AlaAsp	KN400_0209	tex	S1 RNA-binding domain-containing transcriptional accessory protein
272107	snp	C	T	T:136 C:2	CDS	-	2562/17700	854/5899	synonymous_variant c.2562G>A p.Glu854Glu	KN400_0250		cadherin domain/calx-beta domain protein
272161	snp	A	G	G:140 A:0	CDS	-	2508/17700	836/5899	synonymous_variant c.2508T>C p.Ser836Ser	KN400_0250		cadherin domain/calx-beta domain protein
272338	snp	C	T	T:79 C:0	CDS	-	2331/17700	777/5899	synonymous_variant c.2331G>A p.Ala777Ala	KN400_0250		cadherin domain/calx-beta domain protein
272415	snp	C	T	T:64 C:1	CDS	-	2254/17700	752/5899	missense_variant c.2254G>A p.Glu752Lys	KN400_0250		cadherin domain/calx-beta domain protein
272453	snp	C	T	T:62 C:2	CDS	-	2216/17700	739/5899	missense_variant c.2216G>A p.Gly739Glu	KN400_0250		cadherin domain/calx-beta domain protein
288105	del	CG	C	C:301 CG:0	CDS	-			splice_acceptor_variant&intron_variant c.450-1delC	KN400_0262		CheR-related putative SAM-binding domain protein
411860	complex	GACC	TACT	TACT:237 GACC:0	CDS	+	29/510	10/169	missense_variant c.29_32delGACCinsTACT p.GlyPro10ValLeu	KN400_0383		hypothetical protein
411873	snp	C	T	T:256 C:0	CDS	+	42/510	14/169	synonymous_variant c.42C>T p.Ala14Ala	KN400_0383		hypothetical protein
471144	complex	CCCCACCCC	AT	AT:274 CCCCACCCC:0	CDS	+	483/897	162/298	frameshift_variant&synonymous_variant c.483_490delCCCCACCCCinsAT p.Pro162fs	KN400_0445		hypothetical protein
618161	snp	T	C	C:292 T:0	CDS	-	1431/1473	477/490	synonymous_variant c.1431A>G p.Pro477Pro	KN400_0583	thiE/thiD	4-amino-5-hydroxymethyl-2-methylpyrimidine- phosphate kinase and thiamin monophosphate synthase
737436	snp	C	T	T:288 C:0	CDS	-	473/3180	158/1059	missense_variant c.473G>A p.Gly158Asp	KN400_0686		hypothetical protein
759718	complex	CCC	GCG	GCG:273 CCC:0	CDS	-	1507/2007	502/668	missense_variant c.1505_1507delGGGinsCGC p.GlyAla502AlaPro	KN400_0713	ehrA-2	Ech-hydrogenase-related complex, NuoL-like integral membrane subunit
764935	snp	C	A	A:306 C:0	CDS	+	217/909	73/302	missense_variant c.217C>A p.Pro73Thr	KN400_0718	ehrB	Ech-hydrogenase-related complex, NuoH-like integral membrane subunit
781792	snp	T	C	C:244 T:0	CDS	-	1876/6579	626/2192	missense_variant c.1876A>G p.Ser626Gly	KN400_0731		hypothetical protein
781930	snp	C	T	T:216 C:2	CDS	-	1738/6579	580/2192	missense_variant c.1738G>A p.Ala580Thr	KN400_0731		hypothetical protein
782335	complex	TGACG	CGACC	CGACC:309 TGACG:2	CDS	-	1333/6579	443/2192	missense_variant c.1329_1333delCGTCAinsGGTCG p.Thr445Ala	KN400_0731		hypothetical protein
782369	snp	A	G	G:316 A:0	CDS	-	1299/6579	433/2192	synonymous_variant c.1299T>C p.Gly433Gly	KN400_0731		hypothetical protein
782435	snp	A	G	G:327 A:0	CDS	-	1233/6579	411/2192	synonymous_variant c.1233T>C p.Tyr411Tyr	KN400_0731		hypothetical protein
793777	ins	G	GCCGGGAGAACACCGGCGGTTTTAGGCCGGTGCTTCTT	GCCGGGAGAACACCGGCGGTTTTAGGCCGGTGCTTCTT:86 G:0
928304	ins	T	TGGATGACGGCCC	TGGATGACGGCCC:210 T:0	CDS	+	173/2331	58/776	disruptive_inframe_insertion c.172_173insATGACGGCCCGG p.Leu57_Val58insAspAspGlyPro	KN400_0873		serine protease, subtilase family, DUF11 domain-containing
958706	snp	C	A	A:351 C:0	CDS	-	747/1185	249/394	synonymous_variant c.747G>T p.Arg249Arg	KN400_0901	mcp40H-10	methyl-accepting chemotaxis sensory transducer, class 40H
962740	ins	T	TCACCTCTTCCGAAG	TCACCTCTTCCGAAG:144 T:0
1024050	snp	T	C	C:283 T:0	CDS	+	917/1983	306/660	missense_variant c.917T>C p.Val306Ala	KN400_0956		phage tail sheath protein, putative
1081728	snp	C	T	T:285 C:0	CDS	+	1191/1650	397/549	synonymous_variant c.1191C>T p.Leu397Leu	KN400_1010	mcp40H-5	methyl-accepting chemotaxis sensory transducer, class 40H, Cache_2 domain-containing
1105435	complex	CGCCGGCGGCGC	GG	GG:108 CGCCGGCGGCGC:0
1105494	snp	A	C	C:82 A:0
1105588	snp	A	C	C:48 A:0
1105963	snp	G	T	T:287 G:0
1117895	snp	C	T	T:261 C:0	misc_binding	-			intragenic_variant n.1117895C>T
1119935	snp	C	G	G:289 C:0	CDS	+	481/726	161/241	missense_variant c.481C>G p.Pro161Ala	KN400_1040		cytochrome c, 1 heme-binding site
1127270	snp	A	C	C:317 A:0	CDS	-	1504/1968	502/655	missense_variant c.1504T>G p.Ser502Ala	KN400_1046	aplA	sodium/solute symporter family protein
1127297	snp	G	A	A:328 G:0	CDS	-	1477/1968	493/655	synonymous_variant c.1477C>T p.Leu493Leu	KN400_1046	aplA	sodium/solute symporter family protein
1127409	mnp	GT	CC	CC:310 GT:0	CDS	-	1365/1968	455/655	missense_variant c.1364_1365delACinsGG p.Asp455Gly	KN400_1046	aplA	sodium/solute symporter family protein
1128360	snp	G	A	A:257 G:0	CDS	-	414/1968	138/655	synonymous_variant c.414C>T p.Tyr138Tyr	KN400_1046	aplA	sodium/solute symporter family protein
1128891	snp	G	A	A:290 G:0	CDS	-	207/309	69/102	synonymous_variant c.207C>T p.Leu69Leu	KN400_1047		protein of unknown function DUF485
1130374	snp	C	A	A:265 C:1	CDS	-	1302/1971	434/656	synonymous_variant c.1302G>T p.Val434Val	KN400_1048	aplB	sodium/solute symporter family protein
1130389	snp	G	A	A:271 G:0	CDS	-	1287/1971	429/656	synonymous_variant c.1287C>T p.Thr429Thr	KN400_1048	aplB	sodium/solute symporter family protein
1130935	snp	G	A	A:294 G:0	CDS	-	741/1971	247/656	synonymous_variant c.741C>T p.Val247Val	KN400_1048	aplB	sodium/solute symporter family protein
1131556	ins	T	TGCCGGTGCAGTCGCG	TGCCGGTGCAGTCGCG:173 T:3	CDS	-	119/1971	40/656	disruptive_inframe_insertion c.105_119dupCGCGACTGCACCGGC p.Ala40_Ala41insAlaThrAlaProAla	KN400_1048	aplB	sodium/solute symporter family protein
1131714	snp	G	A	A:221 G:0	CDS	-	285/309	95/102	synonymous_variant c.285C>T p.Arg95Arg	KN400_1049		protein of unknown function DUF485
1389016	snp	C	A	A:49 C:0	CDS	+	912/1707	304/568	synonymous_variant c.912C>A p.Ser304Ser	KN400_1272	mcp34H-2	methyl-accepting chemotaxis sensory transducer, class 34H
1389388	snp	G	A	A:26 G:0	CDS	+	1284/1707	428/568	synonymous_variant c.1284G>A p.Arg428Arg	KN400_1272	mcp34H-2	methyl-accepting chemotaxis sensory transducer, class 34H
1389419	snp	C	T	T:51 C:0	CDS	+	1315/1707	439/568	synonymous_variant c.1315C>T p.Leu439Leu	KN400_1272	mcp34H-2	methyl-accepting chemotaxis sensory transducer, class 34H
1389484	snp	T	G	G:131 T:0	CDS	+	1380/1707	460/568	synonymous_variant c.1380T>G p.Ala460Ala	KN400_1272	mcp34H-2	methyl-accepting chemotaxis sensory transducer, class 34H
1397522	snp	G	A	A:241 G:0	CDS	+	891/1701	297/566	synonymous_variant c.891G>A p.Ala297Ala	KN400_1277	mcp34H-12	methyl-accepting chemotaxis sensory transducer, class 34H
1397723	snp	C	T	T:176 C:0	CDS	+	1092/1701	364/566	synonymous_variant c.1092C>T p.Arg364Arg	KN400_1277	mcp34H-12	methyl-accepting chemotaxis sensory transducer, class 34H
1397795	snp	G	A	A:186 G:0	CDS	+	1164/1701	388/566	synonymous_variant c.1164G>A p.Ala388Ala	KN400_1277	mcp34H-12	methyl-accepting chemotaxis sensory transducer, class 34H
1397861	snp	G	A	A:210 G:0	CDS	+	1230/1701	410/566	synonymous_variant c.1230G>A p.Glu410Glu	KN400_1277	mcp34H-12	methyl-accepting chemotaxis sensory transducer, class 34H
1397894	snp	A	G	G:244 A:0	CDS	+	1263/1701	421/566	synonymous_variant c.1263A>G p.Glu421Glu	KN400_1277	mcp34H-12	methyl-accepting chemotaxis sensory transducer, class 34H
1397963	snp	C	T	T:274 C:0	CDS	+	1332/1701	444/566	synonymous_variant c.1332C>T p.Ser444Ser	KN400_1277	mcp34H-12	methyl-accepting chemotaxis sensory transducer, class 34H
1397985	snp	A	T	T:265 A:0	CDS	+	1354/1701	452/566	missense_variant c.1354A>T p.Thr452Ser	KN400_1277	mcp34H-12	methyl-accepting chemotaxis sensory transducer, class 34H
1398008	snp	A	G	G:275 A:0	CDS	+	1377/1701	459/566	synonymous_variant c.1377A>G p.Lys459Lys	KN400_1277	mcp34H-12	methyl-accepting chemotaxis sensory transducer, class 34H
1398029	snp	G	A	A:266 G:0	CDS	+	1398/1701	466/566	synonymous_variant c.1398G>A p.Gln466Gln	KN400_1277	mcp34H-12	methyl-accepting chemotaxis sensory transducer, class 34H
1461774	snp	A	G	G:212 A:0
1488678	del	GGACAGT	G	G:198 GGACAGT:0	ncRNA	+			non_coding_transcript_variant	KN400_C052		CRISPR spacer 52
1494942	complex	GG	A	A:14 GG:0	ncRNA	+			non_coding_transcript_variant	KN400_C154		CRISPR spacer 154
1497259	del	GATATTACGCACCACGTGTTC	G	G:149 GATATTACGCACCACGTGTTC:0	ncRNA	+			non_coding_transcript_variant	KN400_C192		CRISPR spacer 192
1552458	ins	C	CA	CA:62 C:0
1654193	snp	C	T	T:294 C:0	CDS	+	1106/3615	369/1204	missense_variant c.1106C>T p.Pro369Leu	KN400_1559	recB	exodeoxyribonuclease V, beta subunit
1654199	snp	G	A	A:289 G:0	CDS	+	1112/3615	371/1204	missense_variant c.1112G>A p.Gly371Glu	KN400_1559	recB	exodeoxyribonuclease V, beta subunit
1658875	ins	G	GT	GT:279 G:1
1658915	complex	ACAC	GCAG	GCAG:290 ACAC:0
1658927	snp	C	T	T:291 C:0
1658947	ins	C	CCCGG	CCCGG:257 C:0
1682569	snp	G	A	A:205 G:1	CDS	+	116/1596	39/531	missense_variant c.116G>A p.Gly39Asp	KN400_1583		radical SAM domain iron-sulfur cluster-binding oxidoreductase
1856014	ins	T	TAATATATCTTATGGGACGTAA	TAATATATCTTATGGGACGTAA:118 T:0
1857587	ins	T	TATATCTTATGGGACGTAAAA	TATATCTTATGGGACGTAAAA:112 T:1
1924802	ins	C	CT	CT:216 C:0
1969707	complex	GGCG	CGCT	CGCT:256 GGCG:0	CDS	-	57/339	18/112	missense_variant c.54_57delCGCCinsAGCG p.Asp18Glu	KN400_1858	glnB	nitrogen regulatory protein P-II
2060642	del	CGGGGGGGGGGGGG	C	C:203 CGGGGGGGGGGGGG:0	CDS	-	1481/1695	490/564	frameshift_variant c.1469_1481delCCCCCCCCCCCCC p.Pro490fs	KN400_1937	ilvB	acetolactate synthase, large subunit, biosynthetic type
2103352	ins	C	CCATG	CCATG:96 C:0	CDS	-	1185/3096	395/1031	frameshift_variant c.1185_1186insCATG p.Ala396fs	KN400_1971		repeat-containing protein
2104967	snp	G	T	T:270 G:0	misc_binding	-			intragenic_variant n.2104967G>T
2277268	ins	G	GC	GC:253 G:0
2277276	ins	A	AC	AC:253 A:0
2279642	del	TG	T	T:232 TG:0
2288141	del	GCCTCTCCCCCGC	G	G:206 GCCTCTCCCCCGC:0	CDS	-	499/1182	163/393	disruptive_inframe_deletion c.488_499delGCGGGGGAGAGG p.Gly163_Glu166del	KN400_2133		hypothetical protein
2324651	snp	A	G	G:240 A:0	CDS	-	302/2004	101/667	missense_variant c.302T>C p.Leu101Pro	KN400_2162		HEAT-like repeat-containing protein
2464967	snp	T	C	C:301 T:1	CDS	-	1359/1977	453/658	synonymous_variant c.1359A>G p.Val453Val	KN400_2297	aplC	sodium/solute symporter family protein
2465018	snp	A	C	C:290 A:0	CDS	-	1308/1977	436/658	synonymous_variant c.1308T>G p.Val436Val	KN400_2297	aplC	sodium/solute symporter family protein
2465033	snp	A	G	G:299 A:0	CDS	-	1293/1977	431/658	synonymous_variant c.1293T>C p.Thr431Thr	KN400_2297	aplC	sodium/solute symporter family protein
2465420	snp	A	G	G:325 A:0	CDS	-	906/1977	302/658	synonymous_variant c.906T>C p.Val302Val	KN400_2297	aplC	sodium/solute symporter family protein
2465633	snp	G	A	A:315 G:0	CDS	-	693/1977	231/658	synonymous_variant c.693C>T p.Gly231Gly	KN400_2297	aplC	sodium/solute symporter family protein
2465873	complex	ACCC	GCCT	GCCT:237 ACCC:0	CDS	-	453/1977	150/658	synonymous_variant c.450_453delGGGTinsAGGC p.152	KN400_2297	aplC	sodium/solute symporter family protein
2465897	snp	A	G	G:262 A:0	CDS	-	429/1977	143/658	synonymous_variant c.429T>C p.Tyr143Tyr	KN400_2297	aplC	sodium/solute symporter family protein
2465942	snp	G	C	C:246 G:0	CDS	-	384/1977	128/658	synonymous_variant c.384C>G p.Ala128Ala	KN400_2297	aplC	sodium/solute symporter family protein
2465963	snp	G	A	A:237 G:0	CDS	-	363/1977	121/658	synonymous_variant c.363C>T p.Ile121Ile	KN400_2297	aplC	sodium/solute symporter family protein
2465972	snp	A	G	G:247 A:0	CDS	-	354/1977	118/658	synonymous_variant c.354T>C p.Gly118Gly	KN400_2297	aplC	sodium/solute symporter family protein
2466008	snp	G	A	A:252 G:0	CDS	-	318/1977	106/658	synonymous_variant c.318C>T p.Tyr106Tyr	KN400_2297	aplC	sodium/solute symporter family protein
2466034	snp	G	T	T:252 G:0	CDS	-	292/1977	98/658	synonymous_variant c.292C>A p.Arg98Arg	KN400_2297	aplC	sodium/solute symporter family protein
2466226	snp	G	T	T:269 G:0	CDS	-	100/1977	34/658	missense_variant c.100C>A p.Pro34Thr	KN400_2297	aplC	sodium/solute symporter family protein
2466397	snp	A	G	G:242 A:0	CDS	-	252/309	84/102	synonymous_variant c.252T>C p.His84His	KN400_2298		protein of unknown function DUF485
2530192	snp	C	T	T:87 C:0	CDS	-	363/435	121/144	synonymous_variant c.363G>A p.Val121Val	KN400_2343		group II intron maturase domain protein
2530202	snp	C	T	T:91 C:0	CDS	-	353/435	118/144	missense_variant c.353G>A p.Arg118Lys	KN400_2343		group II intron maturase domain protein
2530259	snp	T	C	C:130 T:0	CDS	-	296/435	99/144	missense_variant c.296A>G p.Gln99Arg	KN400_2343		group II intron maturase domain protein
2550993	ins	G	GT	GT:297 G:0	CDS	+	134/680	45/225	frameshift_variant c.133_134insT p.Gly45fs	KN400_2362		SGNH-hydrolase lipoprotein, lysophospholipase L1-like subgroup
2587107	complex	G	ACGCCCCCTGCTCCCGCTT	ACGCCCCCTGCTCCCGCTT:154 G:0	CDS	-	415/1212	139/403	missense_variant&conservative_inframe_insertion c.415delCinsAAGCGGGAGCAGGGGGCGT p.Pro139delinsLysArgGluGlnGlyAlaSer	KN400_2396	sucB	2-oxoglutarate dehydrogenase, E2 protein, dihydrolipoamide succinyltransferase
2630348	snp	G	C	C:265 G:0	CDS	-	996/1319	332/438	synonymous_variant c.996C>G p.Ala332Ala	KN400_2431		hypothetical protein
2630354	complex	C	AG	AG:263 C:0	CDS	-	990/1319	330/438	frameshift_variant&synonymous_variant c.990delGinsCT p.Arg331fs	KN400_2431		hypothetical protein
2630416	snp	C	T	T:295 C:0	CDS	-	928/1319	310/438	missense_variant c.928G>A p.Val310Ile	KN400_2431		hypothetical protein
2630421	snp	C	T	T:266 C:0	CDS	-	923/1319	308/438	missense_variant c.923G>A p.Gly308Glu	KN400_2431		hypothetical protein
2668310	ins	G	GGCGACGGCGCGGGCAGGCGCCT	GGCGACGGCGCGGGCAGGCGCCT:201 G:1
2668360	ins	C	CG	CG:271 C:0
2700235	snp	A	T	T:305 A:0	CDS	-	975/1155	325/384	missense_variant c.975T>A p.Asp325Glu	KN400_2483	nspC	carboxynorspermidine/carboxyspermidine decarboxylase
2700274	snp	T	C	C:314 T:0	CDS	-	936/1155	312/384	synonymous_variant c.936A>G p.Ser312Ser	KN400_2483	nspC	carboxynorspermidine/carboxyspermidine decarboxylase
2700283	complex	CGCC	GCCG	GCCG:297 CGCC:0	CDS	-	927/1155	308/384	missense_variant c.924_927delGGCGinsCGGC p.Ala309Gly	KN400_2483	nspC	carboxynorspermidine/carboxyspermidine decarboxylase
2700346	snp	C	G	G:320 C:0	CDS	-	864/1155	288/384	synonymous_variant c.864G>C p.Pro288Pro	KN400_2483	nspC	carboxynorspermidine/carboxyspermidine decarboxylase
2770478	snp	G	A	A:284 G:0	CDS	-	919/1383	307/460	missense_variant c.919C>T p.Pro307Ser	KN400_2550		hypothetical protein
2953506	ins	C	CTGCCTTCGGCTTCCCCCCTATTG	CTGCCTTCGGCTTCCCCCCTATTG:49 C:0
3040229	snp	A	G	G:238 A:0	CDS	-	1155/1191	385/396	synonymous_variant c.1155T>C p.Thr385Thr	KN400_2814	tuf-2	translation elongation factor Tu
3058649	snp	G	C	C:371 G:0	CDS	-	1747/3057	583/1018	missense_variant c.1747C>G p.Pro583Ala	KN400_2827	omcA	cytochrome c, 27 heme-binding sites
3073316	del	TGGG	T	T:264 TGGG:0	CDS	-	522/1227	174/408	conservative_inframe_deletion c.520_522delCCC p.Pro174del	KN400_2836		acyl-protein synthetase
3191304	snp	C	T	T:314 C:0	misc_binding	-			intragenic_variant n.3191304C>T
3240734	snp	C	T	T:291 C:0	CDS	-	179/897	60/298	missense_variant c.179G>A p.Gly60Asp	KN400_2981	flgL	flagellar hook-filament junction protein FlgL
3470039	del	ACC	A	A:305 ACC:0	CDS	+	598/1076	200/357	frameshift_variant c.598_599delCC p.Pro200fs	KN400_3190		aspartate/glutamate/phosphoserine/alanine/cystea te aminotransferase, putative
3477570	complex	CCG	GCGCCGCAAGCCGGGCCACCAGGGTGTAGGTTTTGCCGGTACCCGGGCCT	GCGCCGCAAGCCGGGCCACCAGGGTGTAGGTTTTGCCGGTACCCGGGCCT:55 CCG:0
3477661	complex	GG	T	T:114 GG:0
3481765	snp	C	T	T:340 C:0	CDS	-	108/399	36/132	synonymous_variant c.108G>A p.Gly36Gly	KN400_3201		hypothetical protein
3517221	snp	C	A	A:289 C:0	CDS	+	242/1266	81/421	missense_variant c.242C>A p.Thr81Asn	KN400_3238	larF	D-lactate dehydrogenase, CCG domain pair-containing subunit, putative
3527144	snp	C	T	T:325 C:0

## Sheet: LT3vsKN400
Supplementary Table S2D. SNPs detected in the LT3 genome after comparison to KN400 by snippy.
POS	TYPE	REF	ALT	EVIDENCE	FTYPE	STRAND	NT_POS	AA_POS	EFFECT	LOCUS_TAG	GENE	PRODUCT
212536	complex	CCCCC	GTCCG	GTCCG:263 CCCCC:0	CDS	-	537/2286	178/761	missense_variant c.533_537delGGGGGinsCGGAC p.GlyGly178AlaAsp	KN400_0209	tex	S1 RNA-binding domain-containing transcriptional accessory protein
272107	snp	C	T	T:101 C:1	CDS	-	2562/17700	854/5899	synonymous_variant c.2562G>A p.Glu854Glu	KN400_0250		cadherin domain/calx-beta domain protein
272161	snp	A	G	G:100 A:0	CDS	-	2508/17700	836/5899	synonymous_variant c.2508T>C p.Ser836Ser	KN400_0250		cadherin domain/calx-beta domain protein
272338	snp	C	T	T:51 C:1	CDS	-	2331/17700	777/5899	synonymous_variant c.2331G>A p.Ala777Ala	KN400_0250		cadherin domain/calx-beta domain protein
272415	snp	C	T	T:44 C:3	CDS	-	2254/17700	752/5899	missense_variant c.2254G>A p.Glu752Lys	KN400_0250		cadherin domain/calx-beta domain protein
272453	snp	C	T	T:51 C:1	CDS	-	2216/17700	739/5899	missense_variant c.2216G>A p.Gly739Glu	KN400_0250		cadherin domain/calx-beta domain protein
288105	del	CG	C	C:298 CG:0	CDS	-			splice_acceptor_variant&intron_variant c.450-1delC	KN400_0262		CheR-related putative SAM-binding domain protein
411860	complex	GACC	TACT	TACT:198 GACC:0	CDS	+	29/510	10/169	missense_variant c.29_32delGACCinsTACT p.GlyPro10ValLeu	KN400_0383		hypothetical protein
411873	snp	C	T	T:231 C:0	CDS	+	42/510	14/169	synonymous_variant c.42C>T p.Ala14Ala	KN400_0383		hypothetical protein
471144	complex	CCCCACCCC	AT	AT:253 CCCCACCCC:0	CDS	+	483/897	162/298	frameshift_variant&synonymous_variant c.483_490delCCCCACCCCinsAT p.Pro162fs	KN400_0445		hypothetical protein
618161	snp	T	C	C:288 T:0	CDS	-	1431/1473	477/490	synonymous_variant c.1431A>G p.Pro477Pro	KN400_0583	thiE/thiD	4-amino-5-hydroxymethyl-2-methylpyrimidine- phosphate kinase and thiamin monophosphate synthase
737436	snp	C	T	T:305 C:0	CDS	-	473/3180	158/1059	missense_variant c.473G>A p.Gly158Asp	KN400_0686		hypothetical protein
759718	complex	CCC	GCG	GCG:306 CCC:0	CDS	-	1507/2007	502/668	missense_variant c.1505_1507delGGGinsCGC p.GlyAla502AlaPro	KN400_0713	ehrA-2	Ech-hydrogenase-related complex, NuoL-like integral membrane subunit
764935	snp	C	A	A:265 C:0	CDS	+	217/909	73/302	missense_variant c.217C>A p.Pro73Thr	KN400_0718	ehrB	Ech-hydrogenase-related complex, NuoH-like integral membrane subunit
781792	snp	T	C	C:259 T:1	CDS	-	1876/6579	626/2192	missense_variant c.1876A>G p.Ser626Gly	KN400_0731		hypothetical protein
781930	snp	C	T	T:206 C:1	CDS	-	1738/6579	580/2192	missense_variant c.1738G>A p.Ala580Thr	KN400_0731		hypothetical protein
782335	complex	TGACG	CGACC	CGACC:298 TGACG:1	CDS	-	1333/6579	443/2192	missense_variant c.1329_1333delCGTCAinsGGTCG p.Thr445Ala	KN400_0731		hypothetical protein
782369	snp	A	G	G:302 A:0	CDS	-	1299/6579	433/2192	synonymous_variant c.1299T>C p.Gly433Gly	KN400_0731		hypothetical protein
782435	snp	A	G	G:327 A:0	CDS	-	1233/6579	411/2192	synonymous_variant c.1233T>C p.Tyr411Tyr	KN400_0731		hypothetical protein
793777	ins	G	GCCGGGAGAACACCGGCGGTTTTAGGCCGGTGCTTCTT	GCCGGGAGAACACCGGCGGTTTTAGGCCGGTGCTTCTT:84 G:0
928304	ins	T	TGGATGACGGCCC	TGGATGACGGCCC:215 T:0	CDS	+	173/2331	58/776	disruptive_inframe_insertion c.172_173insATGACGGCCCGG p.Leu57_Val58insAspAspGlyPro	KN400_0873		serine protease, subtilase family, DUF11 domain-containing
958706	snp	C	A	A:342 C:1	CDS	-	747/1185	249/394	synonymous_variant c.747G>T p.Arg249Arg	KN400_0901	mcp40H-10	methyl-accepting chemotaxis sensory transducer, class 40H
962740	ins	T	TCACCTCTTCCGAAG	TCACCTCTTCCGAAG:147 T:0
1024050	snp	T	C	C:272 T:0	CDS	+	917/1983	306/660	missense_variant c.917T>C p.Val306Ala	KN400_0956		phage tail sheath protein, putative
1025073	snp	T	C	C:323 T:0	CDS	+	1940/1983	647/660	missense_variant c.1940T>C p.Val647Ala	KN400_0956		phage tail sheath protein, putative
1081728	snp	C	T	T:268 C:0	CDS	+	1191/1650	397/549	synonymous_variant c.1191C>T p.Leu397Leu	KN400_1010	mcp40H-5	methyl-accepting chemotaxis sensory transducer, class 40H, Cache_2 domain-containing
1105435	complex	CGCCGGCGGCGC	GG	GG:92 CGCCGGCGGCGC:0
1105963	snp	G	T	T:282 G:0
1117895	snp	C	T	T:301 C:0	misc_binding	-			intragenic_variant n.1117895C>T
1119935	snp	C	G	G:325 C:0	CDS	+	481/726	161/241	missense_variant c.481C>G p.Pro161Ala	KN400_1040		cytochrome c, 1 heme-binding site
1127270	snp	A	C	C:308 A:0	CDS	-	1504/1968	502/655	missense_variant c.1504T>G p.Ser502Ala	KN400_1046	aplA	sodium/solute symporter family protein
1127297	snp	G	A	A:325 G:0	CDS	-	1477/1968	493/655	synonymous_variant c.1477C>T p.Leu493Leu	KN400_1046	aplA	sodium/solute symporter family protein
1127409	mnp	GT	CC	CC:294 GT:0	CDS	-	1365/1968	455/655	missense_variant c.1364_1365delACinsGG p.Asp455Gly	KN400_1046	aplA	sodium/solute symporter family protein
1128360	snp	G	A	A:271 G:0	CDS	-	414/1968	138/655	synonymous_variant c.414C>T p.Tyr138Tyr	KN400_1046	aplA	sodium/solute symporter family protein
1128891	snp	G	A	A:291 G:0	CDS	-	207/309	69/102	synonymous_variant c.207C>T p.Leu69Leu	KN400_1047		protein of unknown function DUF485
1130374	snp	C	A	A:292 C:0	CDS	-	1302/1971	434/656	synonymous_variant c.1302G>T p.Val434Val	KN400_1048	aplB	sodium/solute symporter family protein
1130389	snp	G	A	A:305 G:0	CDS	-	1287/1971	429/656	synonymous_variant c.1287C>T p.Thr429Thr	KN400_1048	aplB	sodium/solute symporter family protein
1130935	snp	G	A	A:272 G:0	CDS	-	741/1971	247/656	synonymous_variant c.741C>T p.Val247Val	KN400_1048	aplB	sodium/solute symporter family protein
1131556	ins	T	TGCCGGTGCAGTCGCG	TGCCGGTGCAGTCGCG:210 T:7	CDS	-	119/1971	40/656	disruptive_inframe_insertion c.105_119dupCGCGACTGCACCGGC p.Ala40_Ala41insAlaThrAlaProAla	KN400_1048	aplB	sodium/solute symporter family protein
1131714	snp	G	A	A:237 G:0	CDS	-	285/309	95/102	synonymous_variant c.285C>T p.Arg95Arg	KN400_1049		protein of unknown function DUF485
1374465	snp	C	T	T:265 C:1	CDS	+	354/1884	118/627	synonymous_variant c.354C>T p.Ala118Ala	KN400_1261	mcp34H-1	methyl-accepting chemotaxis sensory transducer, class 34H-related
1389016	snp	C	A	A:46 C:0	CDS	+	912/1707	304/568	synonymous_variant c.912C>A p.Ser304Ser	KN400_1272	mcp34H-2	methyl-accepting chemotaxis sensory transducer, class 34H
1389388	snp	G	A	A:16 G:0	CDS	+	1284/1707	428/568	synonymous_variant c.1284G>A p.Arg428Arg	KN400_1272	mcp34H-2	methyl-accepting chemotaxis sensory transducer, class 34H
1389419	snp	C	T	T:42 C:0	CDS	+	1315/1707	439/568	synonymous_variant c.1315C>T p.Leu439Leu	KN400_1272	mcp34H-2	methyl-accepting chemotaxis sensory transducer, class 34H
1389484	snp	T	G	G:126 T:0	CDS	+	1380/1707	460/568	synonymous_variant c.1380T>G p.Ala460Ala	KN400_1272	mcp34H-2	methyl-accepting chemotaxis sensory transducer, class 34H
1397522	snp	G	A	A:250 G:0	CDS	+	891/1701	297/566	synonymous_variant c.891G>A p.Ala297Ala	KN400_1277	mcp34H-12	methyl-accepting chemotaxis sensory transducer, class 34H
1397723	snp	C	T	T:180 C:0	CDS	+	1092/1701	364/566	synonymous_variant c.1092C>T p.Arg364Arg	KN400_1277	mcp34H-12	methyl-accepting chemotaxis sensory transducer, class 34H
1397795	snp	G	A	A:177 G:0	CDS	+	1164/1701	388/566	synonymous_variant c.1164G>A p.Ala388Ala	KN400_1277	mcp34H-12	methyl-accepting chemotaxis sensory transducer, class 34H
1397861	snp	G	A	A:206 G:0	CDS	+	1230/1701	410/566	synonymous_variant c.1230G>A p.Glu410Glu	KN400_1277	mcp34H-12	methyl-accepting chemotaxis sensory transducer, class 34H
1397894	snp	A	G	G:253 A:0	CDS	+	1263/1701	421/566	synonymous_variant c.1263A>G p.Glu421Glu	KN400_1277	mcp34H-12	methyl-accepting chemotaxis sensory transducer, class 34H
1397963	snp	C	T	T:267 C:0	CDS	+	1332/1701	444/566	synonymous_variant c.1332C>T p.Ser444Ser	KN400_1277	mcp34H-12	methyl-accepting chemotaxis sensory transducer, class 34H
1397985	snp	A	T	T:258 A:0	CDS	+	1354/1701	452/566	missense_variant c.1354A>T p.Thr452Ser	KN400_1277	mcp34H-12	methyl-accepting chemotaxis sensory transducer, class 34H
1398008	snp	A	G	G:264 A:0	CDS	+	1377/1701	459/566	synonymous_variant c.1377A>G p.Lys459Lys	KN400_1277	mcp34H-12	methyl-accepting chemotaxis sensory transducer, class 34H
1398029	snp	G	A	A:260 G:0	CDS	+	1398/1701	466/566	synonymous_variant c.1398G>A p.Gln466Gln	KN400_1277	mcp34H-12	methyl-accepting chemotaxis sensory transducer, class 34H
1461774	snp	A	G	G:182 A:2
1488678	del	GGACAGT	G	G:176 GGACAGT:0	ncRNA	+			non_coding_transcript_variant	KN400_C052		CRISPR spacer 52
1494942	complex	GG	A	A:23 GG:0	ncRNA	+			non_coding_transcript_variant	KN400_C154		CRISPR spacer 154
1497259	del	GATATTACGCACCACGTGTTC	G	G:140 GATATTACGCACCACGTGTTC:0	ncRNA	+			non_coding_transcript_variant	KN400_C192		CRISPR spacer 192
1552458	ins	C	CA	CA:68 C:1
1654193	snp	C	T	T:272 C:0	CDS	+	1106/3615	369/1204	missense_variant c.1106C>T p.Pro369Leu	KN400_1559	recB	exodeoxyribonuclease V, beta subunit
1654199	snp	G	A	A:267 G:0	CDS	+	1112/3615	371/1204	missense_variant c.1112G>A p.Gly371Glu	KN400_1559	recB	exodeoxyribonuclease V, beta subunit
1658875	ins	G	GT	GT:270 G:1
1658915	complex	ACAC	GCAG	GCAG:277 ACAC:0
1658927	snp	C	T	T:288 C:0
1658947	ins	C	CCCGG	CCCGG:256 C:0
1682569	snp	G	A	A:302 G:0	CDS	+	116/1596	39/531	missense_variant c.116G>A p.Gly39Asp	KN400_1583		radical SAM domain iron-sulfur cluster-binding oxidoreductase
1856014	ins	T	TAATATATCTTATGGGACGTAA	TAATATATCTTATGGGACGTAA:116 T:0
1857587	ins	T	TATATCTTATGGGACGTAAAA	TATATCTTATGGGACGTAAAA:116 T:0
1924802	ins	C	CT	CT:228 C:0
1969707	complex	GGCG	CGCT	CGCT:246 GGCG:0	CDS	-	57/339	18/112	missense_variant c.54_57delCGCCinsAGCG p.Asp18Glu	KN400_1858	glnB	nitrogen regulatory protein P-II
2060642	del	CGGGGGGGGGGGGG	C	C:160 CGGGGGGGGGGGGG:0	CDS	-	1481/1695	490/564	frameshift_variant c.1469_1481delCCCCCCCCCCCCC p.Pro490fs	KN400_1937	ilvB	acetolactate synthase, large subunit, biosynthetic type
2103352	ins	C	CCATG	CCATG:84 C:0	CDS	-	1185/3096	395/1031	frameshift_variant c.1185_1186insCATG p.Ala396fs	KN400_1971		repeat-containing protein
2103671	snp	C	T	T:187 C:16	CDS	-	867/3096	289/1031	synonymous_variant c.867G>A p.Thr289Thr	KN400_1971		repeat-containing protein
2104967	snp	G	T	T:285 G:0	misc_binding	-			intragenic_variant n.2104967G>T
2165807	snp	T	C	C:273 T:3	CDS	-	419/465	140/154	missense_variant c.419A>G p.Tyr140Cys	KN400_2025		hypothetical protein
2277268	ins	G	GC	GC:335 G:0
2277276	ins	A	AC	AC:343 A:0
2279642	del	TG	T	T:256 TG:0
2288141	del	GCCTCTCCCCCGC	G	G:201 GCCTCTCCCCCGC:0	CDS	-	499/1182	163/393	disruptive_inframe_deletion c.488_499delGCGGGGGAGAGG p.Gly163_Glu166del	KN400_2133		hypothetical protein
2464967	snp	T	C	C:303 T:0	CDS	-	1359/1977	453/658	synonymous_variant c.1359A>G p.Val453Val	KN400_2297	aplC	sodium/solute symporter family protein
2465018	snp	A	C	C:318 A:0	CDS	-	1308/1977	436/658	synonymous_variant c.1308T>G p.Val436Val	KN400_2297	aplC	sodium/solute symporter family protein
2465033	snp	A	G	G:313 A:0	CDS	-	1293/1977	431/658	synonymous_variant c.1293T>C p.Thr431Thr	KN400_2297	aplC	sodium/solute symporter family protein
2465420	snp	A	G	G:308 A:0	CDS	-	906/1977	302/658	synonymous_variant c.906T>C p.Val302Val	KN400_2297	aplC	sodium/solute symporter family protein
2465633	snp	G	A	A:334 G:0	CDS	-	693/1977	231/658	synonymous_variant c.693C>T p.Gly231Gly	KN400_2297	aplC	sodium/solute symporter family protein
2465873	complex	ACCC	GCCT	GCCT:324 ACCC:0	CDS	-	453/1977	150/658	synonymous_variant c.450_453delGGGTinsAGGC p.152	KN400_2297	aplC	sodium/solute symporter family protein
2465897	snp	A	G	G:334 A:0	CDS	-	429/1977	143/658	synonymous_variant c.429T>C p.Tyr143Tyr	KN400_2297	aplC	sodium/solute symporter family protein
2465942	snp	G	C	C:302 G:0	CDS	-	384/1977	128/658	synonymous_variant c.384C>G p.Ala128Ala	KN400_2297	aplC	sodium/solute symporter family protein
2465963	snp	G	A	A:281 G:0	CDS	-	363/1977	121/658	synonymous_variant c.363C>T p.Ile121Ile	KN400_2297	aplC	sodium/solute symporter family protein
2465972	snp	A	G	G:293 A:0	CDS	-	354/1977	118/658	synonymous_variant c.354T>C p.Gly118Gly	KN400_2297	aplC	sodium/solute symporter family protein
2466008	snp	G	A	A:288 G:0	CDS	-	318/1977	106/658	synonymous_variant c.318C>T p.Tyr106Tyr	KN400_2297	aplC	sodium/solute symporter family protein
2466034	snp	G	T	T:277 G:0	CDS	-	292/1977	98/658	synonymous_variant c.292C>A p.Arg98Arg	KN400_2297	aplC	sodium/solute symporter family protein
2466226	snp	G	T	T:257 G:1	CDS	-	100/1977	34/658	missense_variant c.100C>A p.Pro34Thr	KN400_2297	aplC	sodium/solute symporter family protein
2466397	snp	A	G	G:255 A:0	CDS	-	252/309	84/102	synonymous_variant c.252T>C p.His84His	KN400_2298		protein of unknown function DUF485
2530192	snp	C	T	T:84 C:0	CDS	-	363/435	121/144	synonymous_variant c.363G>A p.Val121Val	KN400_2343		group II intron maturase domain protein
2530202	snp	C	T	T:94 C:0	CDS	-	353/435	118/144	missense_variant c.353G>A p.Arg118Lys	KN400_2343		group II intron maturase domain protein
2530259	snp	T	C	C:127 T:0	CDS	-	296/435	99/144	missense_variant c.296A>G p.Gln99Arg	KN400_2343		group II intron maturase domain protein
2550993	ins	G	GT	GT:306 G:0	CDS	+	134/680	45/225	frameshift_variant c.133_134insT p.Gly45fs	KN400_2362		SGNH-hydrolase lipoprotein, lysophospholipase L1-like subgroup
2587107	complex	G	ACGCCCCCTGCTCCCGCTT	ACGCCCCCTGCTCCCGCTT:206 G:1	CDS	-	415/1212	139/403	missense_variant&conservative_inframe_insertion c.415delCinsAAGCGGGAGCAGGGGGCGT p.Pro139delinsLysArgGluGlnGlyAlaSer	KN400_2396	sucB	2-oxoglutarate dehydrogenase, E2 protein, dihydrolipoamide succinyltransferase
2628823	snp	G	A	A:299 G:1	CDS	+	640/1818	214/605	missense_variant c.640G>A p.Gly214Ser	KN400_2429		Kup system potassium transporter
2630348	snp	G	C	C:274 G:0	CDS	-	996/1319	332/438	synonymous_variant c.996C>G p.Ala332Ala	KN400_2431		hypothetical protein
2630354	complex	C	AG	AG:265 C:0	CDS	-	990/1319	330/438	frameshift_variant&synonymous_variant c.990delGinsCT p.Arg331fs	KN400_2431		hypothetical protein
2630416	snp	C	T	T:283 C:0	CDS	-	928/1319	310/438	missense_variant c.928G>A p.Val310Ile	KN400_2431		hypothetical protein
2630421	snp	C	T	T:269 C:0	CDS	-	923/1319	308/438	missense_variant c.923G>A p.Gly308Glu	KN400_2431		hypothetical protein
2668310	ins	G	GGCGACGGCGCGGGCAGGCGCCT	GGCGACGGCGCGGGCAGGCGCCT:184 G:1
2668360	ins	C	CG	CG:253 C:0
2700235	snp	A	T	T:298 A:0	CDS	-	975/1155	325/384	missense_variant c.975T>A p.Asp325Glu	KN400_2483	nspC	carboxynorspermidine/carboxyspermidine decarboxylase
2700274	snp	T	C	C:307 T:0	CDS	-	936/1155	312/384	synonymous_variant c.936A>G p.Ser312Ser	KN400_2483	nspC	carboxynorspermidine/carboxyspermidine decarboxylase
2700283	complex	CGCC	GCCG	GCCG:299 CGCC:0	CDS	-	927/1155	308/384	missense_variant c.924_927delGGCGinsCGGC p.Ala309Gly	KN400_2483	nspC	carboxynorspermidine/carboxyspermidine decarboxylase
2700346	snp	C	G	G:317 C:0	CDS	-	864/1155	288/384	synonymous_variant c.864G>C p.Pro288Pro	KN400_2483	nspC	carboxynorspermidine/carboxyspermidine decarboxylase
2770478	snp	G	A	A:319 G:0	CDS	-	919/1383	307/460	missense_variant c.919C>T p.Pro307Ser	KN400_2550		hypothetical protein
2953506	ins	C	CTGCCTTCGGCTTCCCCCCTATTG	CTGCCTTCGGCTTCCCCCCTATTG:37 C:0
3040229	snp	A	G	G:181 A:0	CDS	-	1155/1191	385/396	synonymous_variant c.1155T>C p.Thr385Thr	KN400_2814	tuf-2	translation elongation factor Tu
3058649	snp	G	C	C:346 G:0	CDS	-	1747/3057	583/1018	missense_variant c.1747C>G p.Pro583Ala	KN400_2827	omcA	cytochrome c, 27 heme-binding sites
3073316	del	TGGG	T	T:269 TGGG:0	CDS	-	522/1227	174/408	conservative_inframe_deletion c.520_522delCCC p.Pro174del	KN400_2836		acyl-protein synthetase
3191304	snp	C	T	T:254 C:0	misc_binding	-			intragenic_variant n.3191304C>T
3240734	snp	C	T	T:270 C:0	CDS	-	179/897	60/298	missense_variant c.179G>A p.Gly60Asp	KN400_2981	flgL	flagellar hook-filament junction protein FlgL
3470039	del	ACC	A	A:254 ACC:0	CDS	+	598/1076	200/357	frameshift_variant c.598_599delCC p.Pro200fs	KN400_3190		aspartate/glutamate/phosphoserine/alanine/cystea te aminotransferase, putative
3477570	complex	CCG	GCGCCGCAAGCCGGGCCACCAGGGTGTAGGTTTTGCCGGTACCCGGGCCT	GCGCCGCAAGCCGGGCCACCAGGGTGTAGGTTTTGCCGGTACCCGGGCCT:58 CCG:0
3477661	complex	GG	T	T:121 GG:0
3481765	snp	C	T	T:290 C:0	CDS	-	108/399	36/132	synonymous_variant c.108G>A p.Gly36Gly	KN400_3201		hypothetical protein
3527136	snp	T	G	G:264 T:2
3681343	snp	G	A	A:289 G:9	CDS	-	621/990	207/329	synonymous_variant c.621C>T p.Ile207Ile	KN400_3380	nuoH-2	NADH dehydrogenase I, H subunit

## Sheet: LT4vsKN400
Supplementary Table S2E. SNPs detected in the LT4 genome after comparison to KN400 by snippy.
POS	TYPE	REF	ALT	EVIDENCE	FTYPE	STRAND	NT_POS	AA_POS	EFFECT	LOCUS_TAG	GENE	PRODUCT
212536	complex	CCCCC	GTCCG	GTCCG:145 CCCCC:0	CDS	-	537/2286	178/761	missense_variant c.533_537delGGGGGinsCGGAC p.GlyGly178AlaAsp	KN400_0209	tex	S1 RNA-binding domain-containing transcriptional accessory protein
272107	snp	C	T	T:79 C:1	CDS	-	2562/17700	854/5899	synonymous_variant c.2562G>A p.Glu854Glu	KN400_0250		cadherin domain/calx-beta domain protein
272161	snp	A	G	G:80 A:0	CDS	-	2508/17700	836/5899	synonymous_variant c.2508T>C p.Ser836Ser	KN400_0250		cadherin domain/calx-beta domain protein
272338	snp	C	T	T:36 C:0	CDS	-	2331/17700	777/5899	synonymous_variant c.2331G>A p.Ala777Ala	KN400_0250		cadherin domain/calx-beta domain protein
272415	snp	C	T	T:26 C:0	CDS	-	2254/17700	752/5899	missense_variant c.2254G>A p.Glu752Lys	KN400_0250		cadherin domain/calx-beta domain protein
272453	snp	C	T	T:28 C:0	CDS	-	2216/17700	739/5899	missense_variant c.2216G>A p.Gly739Glu	KN400_0250		cadherin domain/calx-beta domain protein
288105	del	CG	C	C:128 CG:0	CDS	-			splice_acceptor_variant&intron_variant c.450-1delC	KN400_0262		CheR-related putative SAM-binding domain protein
411860	complex	GACC	TACT	TACT:118 GACC:0	CDS	+	29/510	10/169	missense_variant c.29_32delGACCinsTACT p.GlyPro10ValLeu	KN400_0383		hypothetical protein
411873	snp	C	T	T:129 C:0	CDS	+	42/510	14/169	synonymous_variant c.42C>T p.Ala14Ala	KN400_0383		hypothetical protein
471144	complex	CCCCACCCC	AT	AT:150 CCCCACCCC:0	CDS	+	483/897	162/298	frameshift_variant&synonymous_variant c.483_490delCCCCACCCCinsAT p.Pro162fs	KN400_0445		hypothetical protein
618161	snp	T	C	C:185 T:0	CDS	-	1431/1473	477/490	synonymous_variant c.1431A>G p.Pro477Pro	KN400_0583	thiE/thiD	4-amino-5-hydroxymethyl-2-methylpyrimidine- phosphate kinase and thiamin monophosphate synthase
737436	snp	C	T	T:140 C:0	CDS	-	473/3180	158/1059	missense_variant c.473G>A p.Gly158Asp	KN400_0686		hypothetical protein
759718	complex	CCC	GCG	GCG:152 CCC:0	CDS	-	1507/2007	502/668	missense_variant c.1505_1507delGGGinsCGC p.GlyAla502AlaPro	KN400_0713	ehrA-2	Ech-hydrogenase-related complex, NuoL-like integral membrane subunit
764935	snp	C	A	A:183 C:0	CDS	+	217/909	73/302	missense_variant c.217C>A p.Pro73Thr	KN400_0718	ehrB	Ech-hydrogenase-related complex, NuoH-like integral membrane subunit
781792	snp	T	C	C:124 T:0	CDS	-	1876/6579	626/2192	missense_variant c.1876A>G p.Ser626Gly	KN400_0731		hypothetical protein
781930	snp	C	T	T:107 C:0	CDS	-	1738/6579	580/2192	missense_variant c.1738G>A p.Ala580Thr	KN400_0731		hypothetical protein
782335	complex	TGACG	CGACC	CGACC:163 TGACG:0	CDS	-	1333/6579	443/2192	missense_variant c.1329_1333delCGTCAinsGGTCG p.Thr445Ala	KN400_0731		hypothetical protein
782369	snp	A	G	G:171 A:2	CDS	-	1299/6579	433/2192	synonymous_variant c.1299T>C p.Gly433Gly	KN400_0731		hypothetical protein
782435	snp	A	G	G:167 A:0	CDS	-	1233/6579	411/2192	synonymous_variant c.1233T>C p.Tyr411Tyr	KN400_0731		hypothetical protein
793777	ins	G	GCCGGGAGAACACCGGCGGTTTTAGGCCGGTGCTTCTT	GCCGGGAGAACACCGGCGGTTTTAGGCCGGTGCTTCTT:51 G:0
928304	ins	T	TGGATGACGGCCC	TGGATGACGGCCC:134 T:0	CDS	+	173/2331	58/776	disruptive_inframe_insertion c.172_173insATGACGGCCCGG p.Leu57_Val58insAspAspGlyPro	KN400_0873		serine protease, subtilase family, DUF11 domain-containing
958706	snp	C	A	A:168 C:0	CDS	-	747/1185	249/394	synonymous_variant c.747G>T p.Arg249Arg	KN400_0901	mcp40H-10	methyl-accepting chemotaxis sensory transducer, class 40H
962740	ins	T	TCACCTCTTCCGAAG	TCACCTCTTCCGAAG:65 T:0
1024050	snp	T	C	C:125 T:0	CDS	+	917/1983	306/660	missense_variant c.917T>C p.Val306Ala	KN400_0956		phage tail sheath protein, putative
1081728	snp	C	T	T:174 C:0	CDS	+	1191/1650	397/549	synonymous_variant c.1191C>T p.Leu397Leu	KN400_1010	mcp40H-5	methyl-accepting chemotaxis sensory transducer, class 40H, Cache_2 domain-containing
1105435	complex	CGCCGGCGGCGC	GG	GG:60 CGCCGGCGGCGC:0
1105963	snp	G	T	T:132 G:0
1117895	snp	C	T	T:140 C:0	misc_binding	-			intragenic_variant n.1117895C>T
1119935	snp	C	G	G:173 C:0	CDS	+	481/726	161/241	missense_variant c.481C>G p.Pro161Ala	KN400_1040		cytochrome c, 1 heme-binding site
1127270	snp	A	C	C:156 A:0	CDS	-	1504/1968	502/655	missense_variant c.1504T>G p.Ser502Ala	KN400_1046	aplA	sodium/solute symporter family protein
1127297	snp	G	A	A:133 G:0	CDS	-	1477/1968	493/655	synonymous_variant c.1477C>T p.Leu493Leu	KN400_1046	aplA	sodium/solute symporter family protein
1127409	mnp	GT	CC	CC:151 GT:0	CDS	-	1365/1968	455/655	missense_variant c.1364_1365delACinsGG p.Asp455Gly	KN400_1046	aplA	sodium/solute symporter family protein
1128360	snp	G	A	A:140 G:0	CDS	-	414/1968	138/655	synonymous_variant c.414C>T p.Tyr138Tyr	KN400_1046	aplA	sodium/solute symporter family protein
1128891	snp	G	A	A:182 G:0	CDS	-	207/309	69/102	synonymous_variant c.207C>T p.Leu69Leu	KN400_1047		protein of unknown function DUF485
1130374	snp	C	A	A:144 C:0	CDS	-	1302/1971	434/656	synonymous_variant c.1302G>T p.Val434Val	KN400_1048	aplB	sodium/solute symporter family protein
1130389	snp	G	A	A:154 G:0	CDS	-	1287/1971	429/656	synonymous_variant c.1287C>T p.Thr429Thr	KN400_1048	aplB	sodium/solute symporter family protein
1130935	snp	G	A	A:128 G:0	CDS	-	741/1971	247/656	synonymous_variant c.741C>T p.Val247Val	KN400_1048	aplB	sodium/solute symporter family protein
1131556	ins	T	TGCCGGTGCAGTCGCG	TGCCGGTGCAGTCGCG:94 T:0	CDS	-	119/1971	40/656	disruptive_inframe_insertion c.105_119dupCGCGACTGCACCGGC p.Ala40_Ala41insAlaThrAlaProAla	KN400_1048	aplB	sodium/solute symporter family protein
1131714	snp	G	A	A:126 G:0	CDS	-	285/309	95/102	synonymous_variant c.285C>T p.Arg95Arg	KN400_1049		protein of unknown function DUF485
1389016	snp	C	A	A:30 C:0	CDS	+	912/1707	304/568	synonymous_variant c.912C>A p.Ser304Ser	KN400_1272	mcp34H-2	methyl-accepting chemotaxis sensory transducer, class 34H
1389388	snp	G	A	A:18 G:0	CDS	+	1284/1707	428/568	synonymous_variant c.1284G>A p.Arg428Arg	KN400_1272	mcp34H-2	methyl-accepting chemotaxis sensory transducer, class 34H
1389419	snp	C	T	T:26 C:0	CDS	+	1315/1707	439/568	synonymous_variant c.1315C>T p.Leu439Leu	KN400_1272	mcp34H-2	methyl-accepting chemotaxis sensory transducer, class 34H
1389484	snp	T	G	G:88 T:0	CDS	+	1380/1707	460/568	synonymous_variant c.1380T>G p.Ala460Ala	KN400_1272	mcp34H-2	methyl-accepting chemotaxis sensory transducer, class 34H
1397522	snp	G	A	A:152 G:0	CDS	+	891/1701	297/566	synonymous_variant c.891G>A p.Ala297Ala	KN400_1277	mcp34H-12	methyl-accepting chemotaxis sensory transducer, class 34H
1397723	snp	C	T	T:86 C:0	CDS	+	1092/1701	364/566	synonymous_variant c.1092C>T p.Arg364Arg	KN400_1277	mcp34H-12	methyl-accepting chemotaxis sensory transducer, class 34H
1397795	snp	G	A	A:89 G:0	CDS	+	1164/1701	388/566	synonymous_variant c.1164G>A p.Ala388Ala	KN400_1277	mcp34H-12	methyl-accepting chemotaxis sensory transducer, class 34H
1397861	snp	G	A	A:113 G:0	CDS	+	1230/1701	410/566	synonymous_variant c.1230G>A p.Glu410Glu	KN400_1277	mcp34H-12	methyl-accepting chemotaxis sensory transducer, class 34H
1397894	snp	A	G	G:129 A:0	CDS	+	1263/1701	421/566	synonymous_variant c.1263A>G p.Glu421Glu	KN400_1277	mcp34H-12	methyl-accepting chemotaxis sensory transducer, class 34H
1397963	snp	C	T	T:166 C:0	CDS	+	1332/1701	444/566	synonymous_variant c.1332C>T p.Ser444Ser	KN400_1277	mcp34H-12	methyl-accepting chemotaxis sensory transducer, class 34H
1397985	snp	A	T	T:172 A:0	CDS	+	1354/1701	452/566	missense_variant c.1354A>T p.Thr452Ser	KN400_1277	mcp34H-12	methyl-accepting chemotaxis sensory transducer, class 34H
1398008	snp	A	G	G:163 A:0	CDS	+	1377/1701	459/566	synonymous_variant c.1377A>G p.Lys459Lys	KN400_1277	mcp34H-12	methyl-accepting chemotaxis sensory transducer, class 34H
1398029	snp	G	A	A:165 G:0	CDS	+	1398/1701	466/566	synonymous_variant c.1398G>A p.Gln466Gln	KN400_1277	mcp34H-12	methyl-accepting chemotaxis sensory transducer, class 34H
1461774	snp	A	G	G:117 A:0
1488678	del	GGACAGT	G	G:110 GGACAGT:0	ncRNA	+			non_coding_transcript_variant	KN400_C052		CRISPR spacer 52
1494942	complex	GG	A	A:12 GG:0	ncRNA	+			non_coding_transcript_variant	KN400_C154		CRISPR spacer 154
1497259	del	GATATTACGCACCACGTGTTC	G	G:69 GATATTACGCACCACGTGTTC:0	ncRNA	+			non_coding_transcript_variant	KN400_C192		CRISPR spacer 192
1552458	ins	C	CA	CA:113 C:0
1654193	snp	C	T	T:160 C:0	CDS	+	1106/3615	369/1204	missense_variant c.1106C>T p.Pro369Leu	KN400_1559	recB	exodeoxyribonuclease V, beta subunit
1654199	snp	G	A	A:157 G:0	CDS	+	1112/3615	371/1204	missense_variant c.1112G>A p.Gly371Glu	KN400_1559	recB	exodeoxyribonuclease V, beta subunit
1658875	ins	G	GT	GT:138 G:0
1658915	complex	ACAC	GCAG	GCAG:150 ACAC:0
1658927	snp	C	T	T:161 C:0
1658947	ins	C	CCCGG	CCCGG:151 C:0
1682569	snp	G	A	A:175 G:0	CDS	+	116/1596	39/531	missense_variant c.116G>A p.Gly39Asp	KN400_1583		radical SAM domain iron-sulfur cluster-binding oxidoreductase
1856014	ins	T	TAATATATCTTATGGGACGTAA	TAATATATCTTATGGGACGTAA:57 T:0
1857587	ins	T	TATATCTTATGGGACGTAAAA	TATATCTTATGGGACGTAAAA:65 T:1
1924802	ins	C	CT	CT:142 C:0
1969707	complex	GGCG	CGCT	CGCT:141 GGCG:0	CDS	-	57/339	18/112	missense_variant c.54_57delCGCCinsAGCG p.Asp18Glu	KN400_1858	glnB	nitrogen regulatory protein P-II
2060642	del	CGGGGGGGGGGGGG	C	C:99 CGGGGGGGGGGGGG:0	CDS	-	1481/1695	490/564	frameshift_variant c.1469_1481delCCCCCCCCCCCCC p.Pro490fs	KN400_1937	ilvB	acetolactate synthase, large subunit, biosynthetic type
2103352	ins	C	CCATG	CCATG:47 C:0	CDS	-	1185/3096	395/1031	frameshift_variant c.1185_1186insCATG p.Ala396fs	KN400_1971		repeat-containing protein
2104967	snp	G	T	T:137 G:0	misc_binding	-			intragenic_variant n.2104967G>T
2277268	ins	G	GC	GC:153 G:0
2277276	ins	A	AC	AC:148 A:0
2279642	del	TG	T	T:117 TG:0
2288141	del	GCCTCTCCCCCGC	G	G:91 GCCTCTCCCCCGC:0	CDS	-	499/1182	163/393	disruptive_inframe_deletion c.488_499delGCGGGGGAGAGG p.Gly163_Glu166del	KN400_2133		hypothetical protein
2464967	snp	T	C	C:139 T:0	CDS	-	1359/1977	453/658	synonymous_variant c.1359A>G p.Val453Val	KN400_2297	aplC	sodium/solute symporter family protein
2465018	snp	A	C	C:148 A:0	CDS	-	1308/1977	436/658	synonymous_variant c.1308T>G p.Val436Val	KN400_2297	aplC	sodium/solute symporter family protein
2465033	snp	A	G	G:151 A:0	CDS	-	1293/1977	431/658	synonymous_variant c.1293T>C p.Thr431Thr	KN400_2297	aplC	sodium/solute symporter family protein
2465420	snp	A	G	G:150 A:0	CDS	-	906/1977	302/658	synonymous_variant c.906T>C p.Val302Val	KN400_2297	aplC	sodium/solute symporter family protein
2465633	snp	G	A	A:170 G:0	CDS	-	693/1977	231/658	synonymous_variant c.693C>T p.Gly231Gly	KN400_2297	aplC	sodium/solute symporter family protein
2465873	complex	ACCC	GCCT	GCCT:135 ACCC:0	CDS	-	453/1977	150/658	synonymous_variant c.450_453delGGGTinsAGGC p.152	KN400_2297	aplC	sodium/solute symporter family protein
2465897	snp	A	G	G:140 A:0	CDS	-	429/1977	143/658	synonymous_variant c.429T>C p.Tyr143Tyr	KN400_2297	aplC	sodium/solute symporter family protein
2465942	snp	G	C	C:134 G:0	CDS	-	384/1977	128/658	synonymous_variant c.384C>G p.Ala128Ala	KN400_2297	aplC	sodium/solute symporter family protein
2465963	snp	G	A	A:135 G:0	CDS	-	363/1977	121/658	synonymous_variant c.363C>T p.Ile121Ile	KN400_2297	aplC	sodium/solute symporter family protein
2465972	snp	A	G	G:138 A:0	CDS	-	354/1977	118/658	synonymous_variant c.354T>C p.Gly118Gly	KN400_2297	aplC	sodium/solute symporter family protein
2466008	snp	G	A	A:139 G:0	CDS	-	318/1977	106/658	synonymous_variant c.318C>T p.Tyr106Tyr	KN400_2297	aplC	sodium/solute symporter family protein
2466034	snp	G	T	T:134 G:0	CDS	-	292/1977	98/658	synonymous_variant c.292C>A p.Arg98Arg	KN400_2297	aplC	sodium/solute symporter family protein
2466226	snp	G	T	T:134 G:0	CDS	-	100/1977	34/658	missense_variant c.100C>A p.Pro34Thr	KN400_2297	aplC	sodium/solute symporter family protein
2466397	snp	A	G	G:137 A:0	CDS	-	252/309	84/102	synonymous_variant c.252T>C p.His84His	KN400_2298		protein of unknown function DUF485
2530192	snp	C	T	T:44 C:0	CDS	-	363/435	121/144	synonymous_variant c.363G>A p.Val121Val	KN400_2343		group II intron maturase domain protein
2530202	snp	C	T	T:52 C:0	CDS	-	353/435	118/144	missense_variant c.353G>A p.Arg118Lys	KN400_2343		group II intron maturase domain protein
2530259	snp	T	C	C:78 T:0	CDS	-	296/435	99/144	missense_variant c.296A>G p.Gln99Arg	KN400_2343		group II intron maturase domain protein
2550993	ins	G	GT	GT:145 G:0	CDS	+	134/680	45/225	frameshift_variant c.133_134insT p.Gly45fs	KN400_2362		SGNH-hydrolase lipoprotein, lysophospholipase L1-like subgroup
2587107	complex	G	ACGCCCCCTGCTCCCGCTT	ACGCCCCCTGCTCCCGCTT:92 G:0	CDS	-	415/1212	139/403	missense_variant&conservative_inframe_insertion c.415delCinsAAGCGGGAGCAGGGGGCGT p.Pro139delinsLysArgGluGlnGlyAlaSer	KN400_2396	sucB	2-oxoglutarate dehydrogenase, E2 protein, dihydrolipoamide succinyltransferase
2630348	snp	G	C	C:147 G:0	CDS	-	996/1319	332/438	synonymous_variant c.996C>G p.Ala332Ala	KN400_2431		hypothetical protein
2630354	complex	C	AG	AG:140 C:0	CDS	-	990/1319	330/438	frameshift_variant&synonymous_variant c.990delGinsCT p.Arg331fs	KN400_2431		hypothetical protein
2630416	snp	C	T	T:156 C:0	CDS	-	928/1319	310/438	missense_variant c.928G>A p.Val310Ile	KN400_2431		hypothetical protein
2630421	snp	C	T	T:142 C:0	CDS	-	923/1319	308/438	missense_variant c.923G>A p.Gly308Glu	KN400_2431		hypothetical protein
2668310	ins	G	GGCGACGGCGCGGGCAGGCGCCT	GGCGACGGCGCGGGCAGGCGCCT:79 G:0
2668360	ins	C	CG	CG:114 C:0
2700235	snp	A	T	T:151 A:0	CDS	-	975/1155	325/384	missense_variant c.975T>A p.Asp325Glu	KN400_2483	nspC	carboxynorspermidine/carboxyspermidine decarboxylase
2700274	snp	T	C	C:166 T:0	CDS	-	936/1155	312/384	synonymous_variant c.936A>G p.Ser312Ser	KN400_2483	nspC	carboxynorspermidine/carboxyspermidine decarboxylase
2700283	complex	CGCC	GCCG	GCCG:160 CGCC:0	CDS	-	927/1155	308/384	missense_variant c.924_927delGGCGinsCGGC p.Ala309Gly	KN400_2483	nspC	carboxynorspermidine/carboxyspermidine decarboxylase
2700346	snp	C	G	G:176 C:0	CDS	-	864/1155	288/384	synonymous_variant c.864G>C p.Pro288Pro	KN400_2483	nspC	carboxynorspermidine/carboxyspermidine decarboxylase
2770478	snp	G	A	A:173 G:0	CDS	-	919/1383	307/460	missense_variant c.919C>T p.Pro307Ser	KN400_2550		hypothetical protein
2953506	ins	C	CTGCCTTCGGCTTCCCCCCTATTG	CTGCCTTCGGCTTCCCCCCTATTG:25 C:0
3040229	snp	A	G	G:127 A:0	CDS	-	1155/1191	385/396	synonymous_variant c.1155T>C p.Thr385Thr	KN400_2814	tuf-2	translation elongation factor Tu
3058649	snp	G	C	C:177 G:0	CDS	-	1747/3057	583/1018	missense_variant c.1747C>G p.Pro583Ala	KN400_2827	omcA	cytochrome c, 27 heme-binding sites
3073316	del	TGGG	T	T:118 TGGG:0	CDS	-	522/1227	174/408	conservative_inframe_deletion c.520_522delCCC p.Pro174del	KN400_2836		acyl-protein synthetase
3191304	snp	C	T	T:170 C:0	misc_binding	-			intragenic_variant n.3191304C>T
3240734	snp	C	T	T:151 C:1	CDS	-	179/897	60/298	missense_variant c.179G>A p.Gly60Asp	KN400_2981	flgL	flagellar hook-filament junction protein FlgL
3470039	del	ACC	A	A:163 ACC:0	CDS	+	598/1076	200/357	frameshift_variant c.598_599delCC p.Pro200fs	KN400_3190		aspartate/glutamate/phosphoserine/alanine/cystea te aminotransferase, putative
3477570	complex	CCG	GCGCCGCAAGCCGGGCCACCAGGGTGTAGGTTTTGCCGGTACCCGGGCCT	GCGCCGCAAGCCGGGCCACCAGGGTGTAGGTTTTGCCGGTACCCGGGCCT:32 CCG:0
3477661	complex	GG	T	T:64 GG:0
3481765	snp	C	T	T:163 C:0	CDS	-	108/399	36/132	synonymous_variant c.108G>A p.Gly36Gly	KN400_3201		hypothetical protein

## Sheet: LT5vsKN400
Supplementary Table S2F. SNPs detected in the LT5 genome after comparison to KN400 by snippy.
POS	TYPE	REF	ALT	EVIDENCE	FTYPE	STRAND	NT_POS	AA_POS	EFFECT	LOCUS_TAG	GENE	PRODUCT
212536	complex	CCCCC	GTCCG	GTCCG:261 CCCCC:0	CDS	-	537/2286	178/761	missense_variant c.533_537delGGGGGinsCGGAC p.GlyGly178AlaAsp	KN400_0209	tex	S1 RNA-binding domain-containing transcriptional accessory protein
272107	snp	C	T	T:114 C:0	CDS	-	2562/17700	854/5899	synonymous_variant c.2562G>A p.Glu854Glu	KN400_0250		cadherin domain/calx-beta domain protein
272161	snp	A	G	G:104 A:0	CDS	-	2508/17700	836/5899	synonymous_variant c.2508T>C p.Ser836Ser	KN400_0250		cadherin domain/calx-beta domain protein
272338	snp	C	T	T:62 C:1	CDS	-	2331/17700	777/5899	synonymous_variant c.2331G>A p.Ala777Ala	KN400_0250		cadherin domain/calx-beta domain protein
272415	snp	C	T	T:48 C:2	CDS	-	2254/17700	752/5899	missense_variant c.2254G>A p.Glu752Lys	KN400_0250		cadherin domain/calx-beta domain protein
272453	snp	C	T	T:51 C:1	CDS	-	2216/17700	739/5899	missense_variant c.2216G>A p.Gly739Glu	KN400_0250		cadherin domain/calx-beta domain protein
288105	del	CG	C	C:242 CG:0	CDS	-			splice_acceptor_variant&intron_variant c.450-1delC	KN400_0262		CheR-related putative SAM-binding domain protein
411860	complex	GACC	TACT	TACT:206 GACC:0	CDS	+	29/510	10/169	missense_variant c.29_32delGACCinsTACT p.GlyPro10ValLeu	KN400_0383		hypothetical protein
411873	snp	C	T	T:221 C:0	CDS	+	42/510	14/169	synonymous_variant c.42C>T p.Ala14Ala	KN400_0383		hypothetical protein
471144	complex	CCCCACCCC	AT	AT:253 CCCCACCCC:0	CDS	+	483/897	162/298	frameshift_variant&synonymous_variant c.483_490delCCCCACCCCinsAT p.Pro162fs	KN400_0445		hypothetical protein
618161	snp	T	C	C:271 T:0	CDS	-	1431/1473	477/490	synonymous_variant c.1431A>G p.Pro477Pro	KN400_0583	thiE/thiD	4-amino-5-hydroxymethyl-2-methylpyrimidine- phosphate kinase and thiamin monophosphate synthase
737436	snp	C	T	T:273 C:0	CDS	-	473/3180	158/1059	missense_variant c.473G>A p.Gly158Asp	KN400_0686		hypothetical protein
759718	complex	CCC	GCG	GCG:280 CCC:0	CDS	-	1507/2007	502/668	missense_variant c.1505_1507delGGGinsCGC p.GlyAla502AlaPro	KN400_0713	ehrA-2	Ech-hydrogenase-related complex, NuoL-like integral membrane subunit
764935	snp	C	A	A:256 C:0	CDS	+	217/909	73/302	missense_variant c.217C>A p.Pro73Thr	KN400_0718	ehrB	Ech-hydrogenase-related complex, NuoH-like integral membrane subunit
781792	snp	T	C	C:244 T:2	CDS	-	1876/6579	626/2192	missense_variant c.1876A>G p.Ser626Gly	KN400_0731		hypothetical protein
781930	snp	C	T	T:193 C:0	CDS	-	1738/6579	580/2192	missense_variant c.1738G>A p.Ala580Thr	KN400_0731		hypothetical protein
782335	complex	TGACG	CGACC	CGACC:263 TGACG:2	CDS	-	1333/6579	443/2192	missense_variant c.1329_1333delCGTCAinsGGTCG p.Thr445Ala	KN400_0731		hypothetical protein
782369	snp	A	G	G:259 A:0	CDS	-	1299/6579	433/2192	synonymous_variant c.1299T>C p.Gly433Gly	KN400_0731		hypothetical protein
782435	snp	A	G	G:278 A:0	CDS	-	1233/6579	411/2192	synonymous_variant c.1233T>C p.Tyr411Tyr	KN400_0731		hypothetical protein
793777	ins	G	GCCGGGAGAACACCGGCGGTTTTAGGCCGGTGCTTCTT	GCCGGGAGAACACCGGCGGTTTTAGGCCGGTGCTTCTT:87 G:0
928304	ins	T	TGGATGACGGCCC	TGGATGACGGCCC:200 T:0	CDS	+	173/2331	58/776	disruptive_inframe_insertion c.172_173insATGACGGCCCGG p.Leu57_Val58insAspAspGlyPro	KN400_0873		serine protease, subtilase family, DUF11 domain-containing
958706	snp	C	A	A:282 C:2	CDS	-	747/1185	249/394	synonymous_variant c.747G>T p.Arg249Arg	KN400_0901	mcp40H-10	methyl-accepting chemotaxis sensory transducer, class 40H
962740	ins	T	TCACCTCTTCCGAAG	TCACCTCTTCCGAAG:111 T:0
1024050	snp	T	C	C:252 T:0	CDS	+	917/1983	306/660	missense_variant c.917T>C p.Val306Ala	KN400_0956		phage tail sheath protein, putative
1081728	snp	C	T	T:232 C:0	CDS	+	1191/1650	397/549	synonymous_variant c.1191C>T p.Leu397Leu	KN400_1010	mcp40H-5	methyl-accepting chemotaxis sensory transducer, class 40H, Cache_2 domain-containing
1105435	complex	CGCCGGCGGCGC	GG	GG:112 CGCCGGCGGCGC:0
1105963	snp	G	T	T:265 G:0
1117895	snp	C	T	T:216 C:0	misc_binding	-			intragenic_variant n.1117895C>T
1119935	snp	C	G	G:269 C:0	CDS	+	481/726	161/241	missense_variant c.481C>G p.Pro161Ala	KN400_1040		cytochrome c, 1 heme-binding site
1127270	snp	A	C	C:231 A:0	CDS	-	1504/1968	502/655	missense_variant c.1504T>G p.Ser502Ala	KN400_1046	aplA	sodium/solute symporter family protein
1127297	snp	G	A	A:233 G:0	CDS	-	1477/1968	493/655	synonymous_variant c.1477C>T p.Leu493Leu	KN400_1046	aplA	sodium/solute symporter family protein
1127409	mnp	GT	CC	CC:230 GT:0	CDS	-	1365/1968	455/655	missense_variant c.1364_1365delACinsGG p.Asp455Gly	KN400_1046	aplA	sodium/solute symporter family protein
1128360	snp	G	A	A:239 G:0	CDS	-	414/1968	138/655	synonymous_variant c.414C>T p.Tyr138Tyr	KN400_1046	aplA	sodium/solute symporter family protein
1128891	snp	G	A	A:253 G:0	CDS	-	207/309	69/102	synonymous_variant c.207C>T p.Leu69Leu	KN400_1047		protein of unknown function DUF485
1130374	snp	C	A	A:253 C:0	CDS	-	1302/1971	434/656	synonymous_variant c.1302G>T p.Val434Val	KN400_1048	aplB	sodium/solute symporter family protein
1130389	snp	G	A	A:266 G:0	CDS	-	1287/1971	429/656	synonymous_variant c.1287C>T p.Thr429Thr	KN400_1048	aplB	sodium/solute symporter family protein
1130935	snp	G	A	A:262 G:0	CDS	-	741/1971	247/656	synonymous_variant c.741C>T p.Val247Val	KN400_1048	aplB	sodium/solute symporter family protein
1131556	ins	T	TGCCGGTGCAGTCGCG	TGCCGGTGCAGTCGCG:154 T:4	CDS	-	119/1971	40/656	disruptive_inframe_insertion c.105_119dupCGCGACTGCACCGGC p.Ala40_Ala41insAlaThrAlaProAla	KN400_1048	aplB	sodium/solute symporter family protein
1131714	snp	G	A	A:198 G:0	CDS	-	285/309	95/102	synonymous_variant c.285C>T p.Arg95Arg	KN400_1049		protein of unknown function DUF485
1389016	snp	C	A	A:37 C:0	CDS	+	912/1707	304/568	synonymous_variant c.912C>A p.Ser304Ser	KN400_1272	mcp34H-2	methyl-accepting chemotaxis sensory transducer, class 34H
1389388	snp	G	A	A:22 G:0	CDS	+	1284/1707	428/568	synonymous_variant c.1284G>A p.Arg428Arg	KN400_1272	mcp34H-2	methyl-accepting chemotaxis sensory transducer, class 34H
1389419	snp	C	T	T:50 C:0	CDS	+	1315/1707	439/568	synonymous_variant c.1315C>T p.Leu439Leu	KN400_1272	mcp34H-2	methyl-accepting chemotaxis sensory transducer, class 34H
1389484	snp	T	G	G:134 T:0	CDS	+	1380/1707	460/568	synonymous_variant c.1380T>G p.Ala460Ala	KN400_1272	mcp34H-2	methyl-accepting chemotaxis sensory transducer, class 34H
1397522	snp	G	A	A:235 G:0	CDS	+	891/1701	297/566	synonymous_variant c.891G>A p.Ala297Ala	KN400_1277	mcp34H-12	methyl-accepting chemotaxis sensory transducer, class 34H
1397723	snp	C	T	T:152 C:0	CDS	+	1092/1701	364/566	synonymous_variant c.1092C>T p.Arg364Arg	KN400_1277	mcp34H-12	methyl-accepting chemotaxis sensory transducer, class 34H
1397795	snp	G	A	A:152 G:0	CDS	+	1164/1701	388/566	synonymous_variant c.1164G>A p.Ala388Ala	KN400_1277	mcp34H-12	methyl-accepting chemotaxis sensory transducer, class 34H
1397861	snp	G	A	A:161 G:0	CDS	+	1230/1701	410/566	synonymous_variant c.1230G>A p.Glu410Glu	KN400_1277	mcp34H-12	methyl-accepting chemotaxis sensory transducer, class 34H
1397894	snp	A	G	G:189 A:0	CDS	+	1263/1701	421/566	synonymous_variant c.1263A>G p.Glu421Glu	KN400_1277	mcp34H-12	methyl-accepting chemotaxis sensory transducer, class 34H
1397963	snp	C	T	T:229 C:0	CDS	+	1332/1701	444/566	synonymous_variant c.1332C>T p.Ser444Ser	KN400_1277	mcp34H-12	methyl-accepting chemotaxis sensory transducer, class 34H
1397985	snp	A	T	T:251 A:0	CDS	+	1354/1701	452/566	missense_variant c.1354A>T p.Thr452Ser	KN400_1277	mcp34H-12	methyl-accepting chemotaxis sensory transducer, class 34H
1398008	snp	A	G	G:247 A:0	CDS	+	1377/1701	459/566	synonymous_variant c.1377A>G p.Lys459Lys	KN400_1277	mcp34H-12	methyl-accepting chemotaxis sensory transducer, class 34H
1398029	snp	G	A	A:244 G:0	CDS	+	1398/1701	466/566	synonymous_variant c.1398G>A p.Gln466Gln	KN400_1277	mcp34H-12	methyl-accepting chemotaxis sensory transducer, class 34H
1461774	snp	A	G	G:158 A:0
1488678	del	GGACAGT	G	G:166 GGACAGT:0	ncRNA	+			non_coding_transcript_variant	KN400_C052		CRISPR spacer 52
1494942	complex	GG	A	A:13 GG:0	ncRNA	+			non_coding_transcript_variant	KN400_C154		CRISPR spacer 154
1497259	del	GATATTACGCACCACGTGTTC	G	G:125 GATATTACGCACCACGTGTTC:0	ncRNA	+			non_coding_transcript_variant	KN400_C192		CRISPR spacer 192
1552458	ins	C	CA	CA:151 C:0
1654193	snp	C	T	T:267 C:0	CDS	+	1106/3615	369/1204	missense_variant c.1106C>T p.Pro369Leu	KN400_1559	recB	exodeoxyribonuclease V, beta subunit
1654199	snp	G	A	A:262 G:0	CDS	+	1112/3615	371/1204	missense_variant c.1112G>A p.Gly371Glu	KN400_1559	recB	exodeoxyribonuclease V, beta subunit
1658875	ins	G	GT	GT:268 G:0
1658915	complex	ACAC	GCAG	GCAG:273 ACAC:0
1658927	snp	C	T	T:279 C:0
1658947	ins	C	CCCGG	CCCGG:249 C:0
1682569	snp	G	A	A:251 G:0	CDS	+	116/1596	39/531	missense_variant c.116G>A p.Gly39Asp	KN400_1583		radical SAM domain iron-sulfur cluster-binding oxidoreductase
1856014	ins	T	TAATATATCTTATGGGACGTAA	TAATATATCTTATGGGACGTAA:106 T:0
1857587	ins	T	TATATCTTATGGGACGTAAAA	TATATCTTATGGGACGTAAAA:124 T:1
1924802	ins	C	CT	CT:234 C:0
1969707	complex	GGCG	CGCT	CGCT:215 GGCG:0	CDS	-	57/339	18/112	missense_variant c.54_57delCGCCinsAGCG p.Asp18Glu	KN400_1858	glnB	nitrogen regulatory protein P-II
2060642	del	CGGGGGGGGGGGGG	C	C:176 CGGGGGGGGGGGGG:0	CDS	-	1481/1695	490/564	frameshift_variant c.1469_1481delCCCCCCCCCCCCC p.Pro490fs	KN400_1937	ilvB	acetolactate synthase, large subunit, biosynthetic type
2103352	ins	C	CCATG	CCATG:84 C:0	CDS	-	1185/3096	395/1031	frameshift_variant c.1185_1186insCATG p.Ala396fs	KN400_1971		repeat-containing protein
2104967	snp	G	T	T:259 G:0	misc_binding	-			intragenic_variant n.2104967G>T
2277268	ins	G	GC	GC:234 G:1
2277276	ins	A	AC	AC:235 A:0
2279642	del	TG	T	T:207 TG:0
2288141	del	GCCTCTCCCCCGC	G	G:146 GCCTCTCCCCCGC:0	CDS	-	499/1182	163/393	disruptive_inframe_deletion c.488_499delGCGGGGGAGAGG p.Gly163_Glu166del	KN400_2133		hypothetical protein
2464967	snp	T	C	C:310 T:0	CDS	-	1359/1977	453/658	synonymous_variant c.1359A>G p.Val453Val	KN400_2297	aplC	sodium/solute symporter family protein
2465018	snp	A	C	C:310 A:0	CDS	-	1308/1977	436/658	synonymous_variant c.1308T>G p.Val436Val	KN400_2297	aplC	sodium/solute symporter family protein
2465033	snp	A	G	G:310 A:0	CDS	-	1293/1977	431/658	synonymous_variant c.1293T>C p.Thr431Thr	KN400_2297	aplC	sodium/solute symporter family protein
2465420	snp	A	G	G:283 A:0	CDS	-	906/1977	302/658	synonymous_variant c.906T>C p.Val302Val	KN400_2297	aplC	sodium/solute symporter family protein
2465633	snp	G	A	A:277 G:0	CDS	-	693/1977	231/658	synonymous_variant c.693C>T p.Gly231Gly	KN400_2297	aplC	sodium/solute symporter family protein
2465873	complex	ACCC	GCCT	GCCT:257 ACCC:0	CDS	-	453/1977	150/658	synonymous_variant c.450_453delGGGTinsAGGC p.152	KN400_2297	aplC	sodium/solute symporter family protein
2465897	snp	A	G	G:273 A:0	CDS	-	429/1977	143/658	synonymous_variant c.429T>C p.Tyr143Tyr	KN400_2297	aplC	sodium/solute symporter family protein
2465942	snp	G	C	C:260 G:0	CDS	-	384/1977	128/658	synonymous_variant c.384C>G p.Ala128Ala	KN400_2297	aplC	sodium/solute symporter family protein
2465963	snp	G	A	A:258 G:0	CDS	-	363/1977	121/658	synonymous_variant c.363C>T p.Ile121Ile	KN400_2297	aplC	sodium/solute symporter family protein
2465972	snp	A	G	G:257 A:0	CDS	-	354/1977	118/658	synonymous_variant c.354T>C p.Gly118Gly	KN400_2297	aplC	sodium/solute symporter family protein
2466008	snp	G	A	A:261 G:0	CDS	-	318/1977	106/658	synonymous_variant c.318C>T p.Tyr106Tyr	KN400_2297	aplC	sodium/solute symporter family protein
2466034	snp	G	T	T:259 G:0	CDS	-	292/1977	98/658	synonymous_variant c.292C>A p.Arg98Arg	KN400_2297	aplC	sodium/solute symporter family protein
2466226	snp	G	T	T:225 G:0	CDS	-	100/1977	34/658	missense_variant c.100C>A p.Pro34Thr	KN400_2297	aplC	sodium/solute symporter family protein
2466397	snp	A	G	G:208 A:0	CDS	-	252/309	84/102	synonymous_variant c.252T>C p.His84His	KN400_2298		protein of unknown function DUF485
2530192	snp	C	T	T:77 C:0	CDS	-	363/435	121/144	synonymous_variant c.363G>A p.Val121Val	KN400_2343		group II intron maturase domain protein
2530202	snp	C	T	T:82 C:0	CDS	-	353/435	118/144	missense_variant c.353G>A p.Arg118Lys	KN400_2343		group II intron maturase domain protein
2530259	snp	T	C	C:127 T:0	CDS	-	296/435	99/144	missense_variant c.296A>G p.Gln99Arg	KN400_2343		group II intron maturase domain protein
2550993	ins	G	GT	GT:263 G:0	CDS	+	134/680	45/225	frameshift_variant c.133_134insT p.Gly45fs	KN400_2362		SGNH-hydrolase lipoprotein, lysophospholipase L1-like subgroup
2587107	complex	G	ACGCCCCCTGCTCCCGCTT	ACGCCCCCTGCTCCCGCTT:194 G:0	CDS	-	415/1212	139/403	missense_variant&conservative_inframe_insertion c.415delCinsAAGCGGGAGCAGGGGGCGT p.Pro139delinsLysArgGluGlnGlyAlaSer	KN400_2396	sucB	2-oxoglutarate dehydrogenase, E2 protein, dihydrolipoamide succinyltransferase
2630348	snp	G	C	C:256 G:0	CDS	-	996/1319	332/438	synonymous_variant c.996C>G p.Ala332Ala	KN400_2431		hypothetical protein
2630354	complex	C	AG	AG:249 C:0	CDS	-	990/1319	330/438	frameshift_variant&synonymous_variant c.990delGinsCT p.Arg331fs	KN400_2431		hypothetical protein
2630416	snp	C	T	T:261 C:0	CDS	-	928/1319	310/438	missense_variant c.928G>A p.Val310Ile	KN400_2431		hypothetical protein
2630421	snp	C	T	T:247 C:0	CDS	-	923/1319	308/438	missense_variant c.923G>A p.Gly308Glu	KN400_2431		hypothetical protein
2668310	ins	G	GGCGACGGCGCGGGCAGGCGCCT	GGCGACGGCGCGGGCAGGCGCCT:166 G:0
2668360	ins	C	CG	CG:225 C:1
2700235	snp	A	T	T:271 A:0	CDS	-	975/1155	325/384	missense_variant c.975T>A p.Asp325Glu	KN400_2483	nspC	carboxynorspermidine/carboxyspermidine decarboxylase
2700274	snp	T	C	C:279 T:0	CDS	-	936/1155	312/384	synonymous_variant c.936A>G p.Ser312Ser	KN400_2483	nspC	carboxynorspermidine/carboxyspermidine decarboxylase
2700283	complex	CGCC	GCCG	GCCG:257 CGCC:0	CDS	-	927/1155	308/384	missense_variant c.924_927delGGCGinsCGGC p.Ala309Gly	KN400_2483	nspC	carboxynorspermidine/carboxyspermidine decarboxylase
2700346	snp	C	G	G:284 C:0	CDS	-	864/1155	288/384	synonymous_variant c.864G>C p.Pro288Pro	KN400_2483	nspC	carboxynorspermidine/carboxyspermidine decarboxylase
2770478	snp	G	A	A:250 G:0	CDS	-	919/1383	307/460	missense_variant c.919C>T p.Pro307Ser	KN400_2550		hypothetical protein
2953506	ins	C	CTGCCTTCGGCTTCCCCCCTATTG	CTGCCTTCGGCTTCCCCCCTATTG:28 C:0
3040229	snp	A	G	G:214 A:0	CDS	-	1155/1191	385/396	synonymous_variant c.1155T>C p.Thr385Thr	KN400_2814	tuf-2	translation elongation factor Tu
3058649	snp	G	C	C:333 G:0	CDS	-	1747/3057	583/1018	missense_variant c.1747C>G p.Pro583Ala	KN400_2827	omcA	cytochrome c, 27 heme-binding sites
3073316	del	TGGG	T	T:222 TGGG:0	CDS	-	522/1227	174/408	conservative_inframe_deletion c.520_522delCCC p.Pro174del	KN400_2836		acyl-protein synthetase
3191304	snp	C	T	T:241 C:0	misc_binding	-			intragenic_variant n.3191304C>T
3240734	snp	C	T	T:238 C:0	CDS	-	179/897	60/298	missense_variant c.179G>A p.Gly60Asp	KN400_2981	flgL	flagellar hook-filament junction protein FlgL
3470039	del	ACC	A	A:245 ACC:0	CDS	+	598/1076	200/357	frameshift_variant c.598_599delCC p.Pro200fs	KN400_3190		aspartate/glutamate/phosphoserine/alanine/cystea te aminotransferase, putative
3477570	complex	CCG	GCGCCGCAAGCCGGGCCACCAGGGTGTAGGTTTTGCCGGTACCCGGGCCT	GCGCCGCAAGCCGGGCCACCAGGGTGTAGGTTTTGCCGGTACCCGGGCCT:49 CCG:0
3477661	complex	GG	T	T:106 GG:0
3481765	snp	C	T	T:260 C:0	CDS	-	108/399	36/132	synonymous_variant c.108G>A p.Gly36Gly	KN400_3201		hypothetical protein
